# Supplementary material for: A Chromosome-Scale Assembly of the Wheat Leaf Rust Pathogen Puccinia triticina Provides Insights Into Structural Variations and Genetic Relationships With Haplotype Resolution
Source: Front Microbiol. 2021 Jul 29;12:704253. doi: 10.3389/fmicb.2021.704253 (PMC8358450; doi:10.3389/fmicb.2021.704253)
Supplement: Supplementary File 1 — Chromosomes sizes in Pt64. [file Data_Sheet_1.xlsx]

## Sheet: suppl file 1
Suppl. file1 Chromosome sizes in Pt64.
A haplotype			B haplotype
Number of contigs in clusters: 224	(94.12% of all contigs)		Number of contigs in clusters: 224	(94.12% of all contigs)
Length of contigs in clusters: 147728450	(99.71% of all sequence length)		Length of contigs in clusters: 146666741	(99.71% of all sequence length)
Chr number	Contig number	Length	Chr number	Contig number	Length
1	9	9609608	1	9	9369900
2	10	6880361	2	10	6894373
3	4	4885775	3	4	5160222
4	14	10118776	4	14	9889318
5	10	4771117	5	10	4689455
6	12	8252539	6	12	8170699
7	24	10217820	7	24	9973434
8	11	5340042	8	11	5405483
9	20	12085149	9	20	12263344
10	19	10044323	10	19	9941083
11	9	8022582	11	9	7982459
12	8	3506501	12	8	3537740
13	14	10518464	13	14	10522219
14	7	9691132	14	7	9692009
15	7	6482341	15	7	6525227
16	20	9504076	16	20	9485713
17	14	9290252	17	14	9004884
18	12	8507592	18	12	8159179
Fraction of all contigs with high-differential log-likelihood:	172 (72.27%), with length 130982271 (88.41%)		Fraction of all contigs with high-differential log-likelihood:	173 (72.69%), with length 130528147 (88.74%)
Fraction of scaffolded contigs with high-differential log-likelihood:	172 (76.79%), with length 130982271 (88.66%)		Fraction of scaffolded contigs with high-differential log-likelihood:	173 (77.23%), with length 130528147 (89%)
Fraction of contigs in preliminary orderings with high-differential log-likelihood:	172 (76.79%), with length 130982271 (88.66%)		Fraction of contigs in preliminary orderings with high-differential log-likelihood:	173 (77.23%), with length 130528147 (89%)

## Sheet: suppl file 2
Suppl. file2 Counts and base pair length of the structure variants between A and B haplotypes of Pt64.
Insertion
Count Total bp
50-500 bp: 11 1378
500-10,000 bp: 8 19405
10,000-50,000 bp: 1 11678
50,000-100,000 bp: 0 0
Total: 20 32461
Deletion
Count Total bp
50-500 bp: 10 1302
500-10,000 bp: 7 23174
10,000-50,000 bp: 1 12983
50,000-100,000 bp: 0 0
Total: 18 37459
Tandem_expansion
Count Total bp
50-500 bp: 4 881
500-10,000 bp: 7 36543
10,000-50,000 bp: 0 0
50,000-100,000 bp: 1 92702
Total: 12 130126
Tandem_contraction
Count Total bp
50-500 bp: 0 0
500-10,000 bp: 0 0
10,000-50,000 bp: 0 0
50,000-100,000 bp: 0 0
Total: 0 0
Repeat_expansion
Count Total bp
50-500 bp: 3 819
500-10,000 bp: 11 42316
10,000-50,000 bp: 4 99704
50,000-100,000 bp: 0 0
Total: 18 142839
Repeat_contraction
Count Total bp
50-500 bp: 4 715
500-10,000 bp: 16 63136
10,000-50,000 bp: 9 226788
50,000-100,000 bp: 2 138989
Total: 31 429628
Total number of all variants: 99
Total bases affected by all variants: 772.51 Kbp
Total number of structural variants: 99
Total bases affected by structural variants: 772.51 Kbp

## Sheet: suppl file 3
Suppl. file3 Annotation table for eachhaplotype of Pt64 assembly.
Haplotype A																				Haplotype B
GeneID	Feature	Contig	Start	Stop	Strand	Name	Product	BUSCO	PFAM	InterPro	EggNog	COG	GO Terms	Secreted	Membrane	Protease	CAZyme	Notes		GeneID	Feature	Contig	Start	Stop	Strand	Name	Product	BUSCO	PFAM	InterPro	EggNog	COG	GO Terms	Secreted	Membrane	Protease	CAZyme	Notes
GN64P176_000092	CDS	chr1	2947	7124	-		hypothetical protein													GN64H176_000092	CDS	chr1	2947	6829	-		hypothetical protein
GN64P176_000093	CDS	chr1	8484	10390	-		hypothetical protein													GN64H176_000093	CDS	chr1	7048	7399	-		hypothetical protein
GN64P176_000094	CDS	chr1	10455	11059	+		hypothetical protein													GN64H176_000094	CDS	chr1	8484	10390	-		hypothetical protein
GN64P176_000095	CDS	chr1	13259	20078	-		hypothetical protein		PF00225											GN64H176_000095	CDS	chr1	10455	11059	+		hypothetical protein
GN64P176_000096	CDS	chr1	20110	22038	+		hypothetical protein	EOG09262N3C										Ketol-acid reductoisomerase, mitochondrial		GN64H176_000096	CDS	chr1	13073	20078	-		hypothetical protein		PF00225
GN64P176_000097	CDS	chr1	23116	24660	+		hypothetical protein													GN64H176_000097	CDS	chr1	20110	22038	+		hypothetical protein	EOG09262N3C										Ketol-acid reductoisomerase, mitochondrial
GN64P176_000098	CDS	chr1	36206	38752	+		hypothetical protein													GN64H176_000098	CDS	chr1	23116	24660	+		hypothetical protein
GN64P176_000099	tRNA	chr1	39273	39345	+		tRNA-Pro													GN64H176_000099	CDS	chr1	36206	38752	+		hypothetical protein
GN64P176_000100	CDS	chr1	41109	42775	-		hypothetical protein													GN64H176_000100	tRNA	chr1	39273	39345	+		tRNA-Pro
GN64P176_000101	CDS	chr1	46074	47351	-		hypothetical protein													GN64H176_000101	CDS	chr1	41109	42775	-		hypothetical protein
GN64P176_000102	CDS	chr1	47660	49011	-		hypothetical protein													GN64H176_000102	CDS	chr1	46074	49011	-		hypothetical protein
GN64P176_000103	CDS	chr1	51383	52270	-		hypothetical protein													GN64H176_000103	CDS	chr1	51383	52270	-		hypothetical protein
GN64P176_000104	CDS	chr1	53109	54727	-		hypothetical protein													GN64H176_000104	CDS	chr1	53109	54727	-		hypothetical protein
GN64P176_000105	CDS	chr1	56258	58142	-		hypothetical protein													GN64H176_000105	CDS	chr1	56258	58142	-		hypothetical protein
GN64P176_000106	CDS	chr1	66462	68029	-		hypothetical protein													GN64H176_000106	CDS	chr1	65253	68290	-		hypothetical protein
GN64P176_000107	CDS	chr1	75400	75721	+		hypothetical protein													GN64H176_000107	CDS	chr1	75400	75721	+		hypothetical protein
GN64P176_000108	CDS	chr1	75811	76609	+		hypothetical protein													GN64H176_000108	CDS	chr1	75811	76609	+		hypothetical protein
GN64P176_000109	CDS	chr1	80044	82465	+		hypothetical protein													GN64H176_000109	CDS	chr1	80044	82465	+		hypothetical protein
GN64P176_000110	CDS	chr1	109966	110422	+		hypothetical protein													GN64H176_000110	CDS	chr1	98905	101137	+		hypothetical protein
GN64P176_000111	CDS	chr1	110548	114065	+		hypothetical protein													GN64H176_000111	CDS	chr1	110192	110528	+		hypothetical protein
GN64P176_000112	CDS	chr1	115140	116247	-		hypothetical protein													GN64H176_000112	CDS	chr1	110548	114065	+		hypothetical protein
GN64P176_000113	CDS	chr1	119222	122149	-		hypothetical protein	EOG09260SL3	PF00330									3-isopropylmalate dehydratase		GN64H176_000113	CDS	chr1	115140	116247	-		hypothetical protein
GN64P176_000114	CDS	chr1	138484	139641	-		hypothetical protein													GN64H176_000114	CDS	chr1	119222	122317	-		hypothetical protein	EOG09260SL3	PF00330									3-isopropylmalate dehydratase
GN64P176_000115	CDS	chr1	140440	140921	+		hypothetical protein													GN64H176_000115	CDS	chr1	126437	126797	-		hypothetical protein
GN64P176_000116	CDS	chr1	142084	143524	-		hypothetical protein	EOG09264LC7												GN64H176_000116	CDS	chr1	130938	131298	-		hypothetical protein
GN64P176_000117	CDS	chr1	143609	145449	+		hypothetical protein													GN64H176_000117	CDS	chr1	131433	131811	-		hypothetical protein
GN64P176_000118	CDS	chr1	147433	148769	+		hypothetical protein													GN64H176_000118	CDS	chr1	138484	139641	-		hypothetical protein
GN64P176_000119	CDS	chr1	149428	150279	-		hypothetical protein													GN64H176_000119	CDS	chr1	142084	143524	-		hypothetical protein	EOG09264LC7
GN64P176_000120	CDS	chr1	150673	151261	+		hypothetical protein													GN64H176_000120	CDS	chr1	143609	145449	+		hypothetical protein
GN64P176_000121	CDS	chr1	152169	154789	-		hypothetical protein	EOG09264DYD												GN64H176_000121	CDS	chr1	147433	148769	+		hypothetical protein
GN64P176_000122	CDS	chr1	156288	158641	+		hypothetical protein	EOG09261QR8	PF03849											GN64H176_000122	CDS	chr1	149428	150279	-		hypothetical protein
GN64P176_000123	CDS	chr1	164481	168982	-		hypothetical protein													GN64H176_000123	CDS	chr1	150673	151261	+		hypothetical protein
GN64P176_000124	CDS	chr1	170966	174091	+		hypothetical protein													GN64H176_000124	CDS	chr1	152169	154789	-		hypothetical protein	EOG09264DYD
GN64P176_000125	CDS	chr1	175465	176406	+		hypothetical protein	EOG09264YKY	PF00334									Nucleoside diphosphate kinase		GN64H176_000125	CDS	chr1	156288	158641	+		hypothetical protein	EOG09261QR8	PF03849
GN64P176_000126	CDS	chr1	190294	192172	+		hypothetical protein													GN64H176_000126	CDS	chr1	164811	165279	-		hypothetical protein
GN64P176_000127	CDS	chr1	210230	211237	-		hypothetical protein													GN64H176_000127	CDS	chr1	170966	174091	+		hypothetical protein
GN64P176_000128	CDS	chr1	225349	226542	+		hypothetical protein													GN64H176_000128	CDS	chr1	175465	176406	+		hypothetical protein	EOG09264YKY	PF00334									Nucleoside diphosphate kinase
GN64P176_000129	tRNA	chr1	231441	231527	+		tRNA-Thr													GN64H176_000129	CDS	chr1	182616	184894	-		hypothetical protein
GN64P176_000130	CDS	chr1	232168	232489	-		hypothetical protein													GN64H176_000130	CDS	chr1	190294	192172	+		hypothetical protein
GN64P176_000131	CDS	chr1	242532	242946	-		hypothetical protein													GN64H176_000131	CDS	chr1	192398	196657	+		hypothetical protein
GN64P176_000132	CDS	chr1	248520	248844	-		hypothetical protein													GN64H176_000132	CDS	chr1	207493	209716	-		hypothetical protein
GN64P176_000133	CDS	chr1	254699	257064	-		hypothetical protein													GN64H176_000133	CDS	chr1	210230	211237	-		hypothetical protein
GN64P176_000134	CDS	chr1	259159	261674	-		hypothetical protein													GN64H176_000134	CDS	chr1	225349	226542	+		hypothetical protein
GN64P176_000135	CDS	chr1	263720	266989	+		hypothetical protein	EOG09261Q5L												GN64H176_000135	tRNA	chr1	231441	231527	+		tRNA-Thr
GN64P176_000136	CDS	chr1	267317	267698	+		hypothetical protein											PAB-dependent poly(A)-specific ribonuclease subunit pan3		GN64H176_000136	CDS	chr1	232168	232489	-		hypothetical protein
GN64P176_000137	CDS	chr1	270597	271955	+		hypothetical protein													GN64H176_000137	CDS	chr1	242532	242946	-		hypothetical protein
GN64P176_000138	tRNA	chr1	296628	296714	+		tRNA-Thr													GN64H176_000138	CDS	chr1	254695	255542	-		hypothetical protein
GN64P176_000139	tRNA	chr1	297050	297136	+		tRNA-Thr													GN64H176_000139	CDS	chr1	255582	257058	-		hypothetical protein
GN64P176_000140	CDS	chr1	301388	302238	-		hypothetical protein													GN64H176_000140	CDS	chr1	257341	258543	+		hypothetical protein
GN64P176_000141	CDS	chr1	313543	314757	-		hypothetical protein										CE4			GN64H176_000141	CDS	chr1	259480	260956	-		hypothetical protein
GN64P176_000142	CDS	chr1	318406	320431	-		hypothetical protein													GN64H176_000142	CDS	chr1	263708	267024	+		hypothetical protein
GN64P176_000143	CDS	chr1	321312	322296	-		hypothetical protein													GN64H176_000143	CDS	chr1	270580	271939	+		hypothetical protein
GN64P176_000144	CDS	chr1	325746	327403	-		hypothetical protein													GN64H176_000144	CDS	chr1	293864	294777	-		hypothetical protein
GN64P176_000145	CDS	chr1	327931	328941	-		hypothetical protein													GN64H176_000145	tRNA	chr1	296692	296778	+		tRNA-Thr
GN64P176_000146	CDS	chr1	334480	335686	+		hypothetical protein													GN64H176_000146	tRNA	chr1	297114	297200	+		tRNA-Thr
GN64P176_000147	CDS	chr1	335859	337006	+		hypothetical protein													GN64H176_000147	CDS	chr1	301452	302302	-		hypothetical protein
GN64P176_000148	CDS	chr1	337119	337501	-		hypothetical protein													GN64H176_000148	CDS	chr1	304473	305048	-		hypothetical protein
GN64P176_000149	CDS	chr1	337576	338362	-		hypothetical protein													GN64H176_000149	CDS	chr1	305076	305626	-		hypothetical protein										CE4
GN64P176_000150	CDS	chr1	338533	341676	-		hypothetical protein													GN64H176_000150	CDS	chr1	305657	305995	-		hypothetical protein
GN64P176_000151	CDS	chr1	341745	342563	+		hypothetical protein	EOG09264V51	PF04699											GN64H176_000151	CDS	chr1	313607	314821	-		hypothetical protein										CE4
GN64P176_000152	CDS	chr1	344338	346419	+		hypothetical protein													GN64H176_000152	CDS	chr1	318470	320495	-		hypothetical protein
GN64P176_000153	CDS	chr1	347058	350653	-		hypothetical protein													GN64H176_000153	CDS	chr1	321376	322360	-		hypothetical protein
GN64P176_000154	CDS	chr1	356902	357995	+		hypothetical protein													GN64H176_000154	CDS	chr1	325810	327467	-		hypothetical protein
GN64P176_000155	CDS	chr1	358691	359039	-		hypothetical protein													GN64H176_000155	CDS	chr1	327995	329005	-		hypothetical protein
GN64P176_000156	CDS	chr1	359078	361439	+		hypothetical protein													GN64H176_000156	CDS	chr1	334544	335750	+		hypothetical protein
GN64P176_000157	CDS	chr1	363457	364493	+		hypothetical protein													GN64H176_000157	CDS	chr1	335923	337070	+		hypothetical protein
GN64P176_000158	CDS	chr1	370443	371070	-		hypothetical protein													GN64H176_000158	CDS	chr1	337183	337565	-		hypothetical protein
GN64P176_000159	CDS	chr1	371745	372547	-		hypothetical protein													GN64H176_000159	CDS	chr1	337640	338426	-		hypothetical protein
GN64P176_000160	CDS	chr1	378496	379694	-		hypothetical protein													GN64H176_000160	CDS	chr1	338597	341740	-		hypothetical protein
GN64P176_000161	CDS	chr1	382292	384568	+		hypothetical protein													GN64H176_000161	CDS	chr1	341809	342627	+		hypothetical protein	EOG09264V51
GN64P176_000162	CDS	chr1	384979	385453	-		hypothetical protein													GN64H176_000162	CDS	chr1	344402	346483	+		hypothetical protein
GN64P176_000163	CDS	chr1	385845	387182	-		hypothetical protein													GN64H176_000163	CDS	chr1	347122	350717	-		hypothetical protein
GN64P176_000164	CDS	chr1	387315	388583	+		hypothetical protein	EOG09263DFA	PF03587									Ribosomal RNA small subunit methyltransferase NEP1		GN64H176_000164	CDS	chr1	356966	358059	+		hypothetical protein
GN64P176_000165	CDS	chr1	393700	394801	+		hypothetical protein													GN64H176_000165	CDS	chr1	358755	359103	-		hypothetical protein
GN64P176_000166	CDS	chr1	397923	399916	-		hypothetical protein													GN64H176_000166	CDS	chr1	359142	361503	+		hypothetical protein
GN64P176_000167	CDS	chr1	400012	400729	-		hypothetical protein													GN64H176_000167	CDS	chr1	363521	364557	+		hypothetical protein
GN64P176_000168	CDS	chr1	402791	404316	-		hypothetical protein													GN64H176_000168	CDS	chr1	370507	371134	-		hypothetical protein
GN64P176_000169	CDS	chr1	404987	406498	+		hypothetical protein													GN64H176_000169	CDS	chr1	371809	372611	-		hypothetical protein
GN64P176_000170	CDS	chr1	410562	410986	+		hypothetical protein													GN64H176_000170	CDS	chr1	378560	379758	-		hypothetical protein
GN64P176_000171	CDS	chr1	411049	414585	+		hypothetical protein													GN64H176_000171	CDS	chr1	382356	384632	+		hypothetical protein
GN64P176_000172	CDS	chr1	414862	416121	-		hypothetical protein													GN64H176_000172	CDS	chr1	385043	385517	-		hypothetical protein
GN64P176_000173	CDS	chr1	425998	427020	+		hypothetical protein	EOG09264HN5	PF08566											GN64H176_000173	CDS	chr1	385909	387246	-		hypothetical protein
GN64P176_000174	CDS	chr1	427570	428660	+		hypothetical protein	EOG09264DIM												GN64H176_000174	CDS	chr1	387379	389368	+		hypothetical protein	EOG09263DFA	PF03587
GN64P176_000175	CDS	chr1	428829	430216	-		hypothetical protein													GN64H176_000175	CDS	chr1	393764	394865	+		hypothetical protein
GN64P176_000176	CDS	chr1	431728	433956	+		hypothetical protein													GN64H176_000176	CDS	chr1	398124	399980	-		hypothetical protein
GN64P176_000177	CDS	chr1	438847	440390	-		hypothetical protein													GN64H176_000177	CDS	chr1	400076	401440	-		hypothetical protein
GN64P176_000178	CDS	chr1	440427	440882	-		hypothetical protein													GN64H176_000178	CDS	chr1	401796	403483	+		hypothetical protein
GN64P176_000179	CDS	chr1	440902	441413	+		hypothetical protein													GN64H176_000179	CDS	chr1	407084	407508	+		hypothetical protein
GN64P176_000180	CDS	chr1	444994	445369	-		hypothetical protein													GN64H176_000180	CDS	chr1	407571	411107	+		hypothetical protein
GN64P176_000181	CDS	chr1	446170	448049	+		hypothetical protein													GN64H176_000181	tRNA	chr1	412258	412330	-		tRNA-Ala
GN64P176_000182	CDS	chr1	455787	456150	+		hypothetical protein													GN64H176_000182	tRNA	chr1	412483	412555	-		tRNA-Ala
GN64P176_000183	CDS	chr1	456791	460053	+		hypothetical protein													GN64H176_000183	CDS	chr1	423129	424136	+		hypothetical protein	EOG09264HN5	PF08566
GN64P176_000184	CDS	chr1	464036	465475	+		hypothetical protein													GN64H176_000184	CDS	chr1	424685	425775	+		hypothetical protein	EOG09264DIM
GN64P176_000185	CDS	chr1	471389	472097	-		hypothetical protein													GN64H176_000185	CDS	chr1	425944	427331	-		hypothetical protein
GN64P176_000186	CDS	chr1	474291	474804	+		hypothetical protein													GN64H176_000186	CDS	chr1	429254	431071	+		hypothetical protein
GN64P176_000187	CDS	chr1	475012	476857	-		hypothetical protein													GN64H176_000187	CDS	chr1	435948	437494	-		hypothetical protein
GN64P176_000188	CDS	chr1	477624	483427	+		hypothetical protein	EOG09260274												GN64H176_000188	CDS	chr1	437531	437986	-		hypothetical protein
GN64P176_000189	CDS	chr1	488285	490035	+		hypothetical protein													GN64H176_000189	CDS	chr1	438006	438517	+		hypothetical protein
GN64P176_000190	CDS	chr1	490039	491350	+		hypothetical protein													GN64H176_000190	CDS	chr1	442096	442471	-		hypothetical protein
GN64P176_000191	tRNA	chr1	502663	502749	-		tRNA-Thr													GN64H176_000191	CDS	chr1	444714	445740	+		hypothetical protein
GN64P176_000192	tRNA	chr1	503085	503171	-		tRNA-Thr													GN64H176_000192	CDS	chr1	455166	455670	+		hypothetical protein
GN64P176_000193	CDS	chr1	503811	507361	-		hypothetical protein													GN64H176_000193	CDS	chr1	456311	459567	+		hypothetical protein
GN64P176_000194	CDS	chr1	524060	524335	-		hypothetical protein													GN64H176_000194	CDS	chr1	463570	464975	+		hypothetical protein
GN64P176_000195	CDS	chr1	524606	532164	-		hypothetical protein	EOG09260GR8												GN64H176_000195	CDS	chr1	472010	472540	-		hypothetical protein
GN64P176_000196	CDS	chr1	539181	540596	+		hypothetical protein													GN64H176_000196	CDS	chr1	472642	473107	-		hypothetical protein
GN64P176_000197	CDS	chr1	557614	560926	+		hypothetical protein		PF00067											GN64H176_000197	CDS	chr1	473670	474365	-		hypothetical protein
GN64P176_000198	CDS	chr1	574576	576836	-		hypothetical protein													GN64H176_000198	CDS	chr1	474734	475247	+		hypothetical protein
GN64P176_000199	CDS	chr1	578626	579506	-		hypothetical protein													GN64H176_000199	CDS	chr1	475503	477303	-		hypothetical protein
GN64P176_000200	CDS	chr1	581012	581438	-		hypothetical protein													GN64H176_000200	CDS	chr1	478070	483873	+		hypothetical protein	EOG09260274
GN64P176_000201	CDS	chr1	591886	594288	+		hypothetical protein													GN64H176_000201	CDS	chr1	490462	491740	+		hypothetical protein
GN64P176_000202	CDS	chr1	595074	598635	+		hypothetical protein		PF00067											GN64H176_000202	CDS	chr1	496147	498475	+		hypothetical protein
GN64P176_000203	CDS	chr1	605185	607042	-		hypothetical protein													GN64H176_000203	tRNA	chr1	506175	506261	-		tRNA-Thr
GN64P176_000204	tRNA	chr1	613756	613831	+		tRNA-Ser													GN64H176_000204	CDS	chr1	506888	509621	-		hypothetical protein
GN64P176_000205	CDS	chr1	616439	617771	-		hypothetical protein													GN64H176_000205	CDS	chr1	509783	510055	+		hypothetical protein
GN64P176_000206	CDS	chr1	622104	623969	-		hypothetical protein													GN64H176_000206	CDS	chr1	527867	528512	-		hypothetical protein
GN64P176_000207	CDS	chr1	632954	634091	+		hypothetical protein													GN64H176_000207	CDS	chr1	535326	535601	-		hypothetical protein
GN64P176_000208	CDS	chr1	634427	636928	+		hypothetical protein													GN64H176_000208	CDS	chr1	535872	543430	-		hypothetical protein	EOG09260GR8
GN64P176_000209	CDS	chr1	642648	643234	+		hypothetical protein													GN64H176_000209	CDS	chr1	550458	551873	+		hypothetical protein
GN64P176_000210	CDS	chr1	645734	648574	-		hypothetical protein													GN64H176_000210	CDS	chr1	561765	565077	+		hypothetical protein		PF00067
GN64P176_000211	CDS	chr1	649539	649968	-		hypothetical protein													GN64H176_000211	CDS	chr1	582783	583663	-		hypothetical protein
GN64P176_000212	CDS	chr1	651122	656867	-		hypothetical protein		PF16212											GN64H176_000212	CDS	chr1	585169	586743	-		hypothetical protein
GN64P176_000213	CDS	chr1	657011	662715	+		hypothetical protein		PF16212											GN64H176_000213	CDS	chr1	596296	598698	+		hypothetical protein
GN64P176_000214	CDS	chr1	663750	665887	+		hypothetical protein													GN64H176_000214	CDS	chr1	599484	603041	+		hypothetical protein		PF00067
GN64P176_000215	CDS	chr1	668659	671988	-		hypothetical protein													GN64H176_000215	CDS	chr1	609608	611465	-		hypothetical protein
GN64P176_000216	CDS	chr1	679249	683939	-		hypothetical protein													GN64H176_000216	tRNA	chr1	618154	618229	+		tRNA-Ser
GN64P176_000217	CDS	chr1	684636	686665	-		hypothetical protein													GN64H176_000217	CDS	chr1	620836	622230	-		hypothetical protein
GN64P176_000218	CDS	chr1	689354	691040	-		hypothetical protein													GN64H176_000218	CDS	chr1	627674	628364	-		hypothetical protein
GN64P176_000219	CDS	chr1	691127	691388	-		hypothetical protein													GN64H176_000219	CDS	chr1	634324	634783	+		hypothetical protein
GN64P176_000220	CDS	chr1	698476	701566	-		hypothetical protein	EOG09261B3Q												GN64H176_000220	CDS	chr1	637346	637883	+		hypothetical protein
GN64P176_000221	CDS	chr1	701833	703642	-		hypothetical protein													GN64H176_000221	CDS	chr1	638000	638483	+		hypothetical protein
GN64P176_000222	CDS	chr1	707728	707983	+		hypothetical protein													GN64H176_000222	CDS	chr1	638819	639287	+		hypothetical protein
GN64P176_000223	CDS	chr1	720378	723027	+		hypothetical protein													GN64H176_000223	CDS	chr1	639445	642794	-		hypothetical protein
GN64P176_000224	CDS	chr1	723437	723918	+		hypothetical protein													GN64H176_000224	CDS	chr1	650553	651139	+		hypothetical protein
GN64P176_000225	CDS	chr1	723978	724374	-		hypothetical protein													GN64H176_000225	CDS	chr1	654145	654574	-		hypothetical protein
GN64P176_000226	CDS	chr1	724387	724672	-		hypothetical protein													GN64H176_000226	CDS	chr1	655724	661480	-		hypothetical protein		PF16212
GN64P176_000227	CDS	chr1	726102	727811	+		hypothetical protein													GN64H176_000227	CDS	chr1	661624	667309	+		hypothetical protein		PF16212
GN64P176_000228	CDS	chr1	729715	731413	-		hypothetical protein													GN64H176_000228	CDS	chr1	668344	669692	+		hypothetical protein
GN64P176_000229	CDS	chr1	732800	733248	+		hypothetical protein													GN64H176_000229	CDS	chr1	669741	670481	+		hypothetical protein
GN64P176_000230	CDS	chr1	736983	737369	-		hypothetical protein													GN64H176_000230	CDS	chr1	672813	677163	-		hypothetical protein
GN64P176_000231	CDS	chr1	737732	738211	-		hypothetical protein													GN64H176_000231	CDS	chr1	677860	679889	-		hypothetical protein
GN64P176_000232	CDS	chr1	738485	744086	+		hypothetical protein													GN64H176_000232	CDS	chr1	681979	683664	-		hypothetical protein
GN64P176_000233	CDS	chr1	744124	745364	+		hypothetical protein													GN64H176_000233	CDS	chr1	683751	684012	-		hypothetical protein
GN64P176_000234	CDS	chr1	745474	745732	+		hypothetical protein													GN64H176_000234	CDS	chr1	691364	694454	-		hypothetical protein	EOG09261B3Q
GN64P176_000235	CDS	chr1	745748	746896	-		hypothetical protein													GN64H176_000235	CDS	chr1	694721	696427	-		hypothetical protein
GN64P176_000236	CDS	chr1	746957	747630	-		hypothetical protein													GN64H176_000236	CDS	chr1	700614	702648	+		hypothetical protein
GN64P176_000237	CDS	chr1	760083	761187	+		hypothetical protein													GN64H176_000237	CDS	chr1	703058	703539	+		hypothetical protein
GN64P176_000238	CDS	chr1	761433	761856	+		hypothetical protein													GN64H176_000238	CDS	chr1	703599	703986	-		hypothetical protein
GN64P176_000239	CDS	chr1	762093	764699	-		hypothetical protein		PF01237											GN64H176_000239	CDS	chr1	704008	704293	-		hypothetical protein
GN64P176_000240	CDS	chr1	764865	765193	+		hypothetical protein													GN64H176_000240	CDS	chr1	705723	707432	+		hypothetical protein
GN64P176_000241	CDS	chr1	765632	766143	-		hypothetical protein													GN64H176_000241	CDS	chr1	709359	710052	-		hypothetical protein
GN64P176_000242	CDS	chr1	768127	770199	-		hypothetical protein													GN64H176_000242	CDS	chr1	710124	711034	-		hypothetical protein
GN64P176_000243	CDS	chr1	770599	771667	+		hypothetical protein													GN64H176_000243	CDS	chr1	712533	713027	-		hypothetical protein
GN64P176_000244	CDS	chr1	774091	775811	-		hypothetical protein													GN64H176_000244	CDS	chr1	716365	716751	-		hypothetical protein
GN64P176_000245	CDS	chr1	776324	778742	-		hypothetical protein													GN64H176_000245	CDS	chr1	717114	717593	-		hypothetical protein
GN64P176_000246	tRNA	chr1	778955	779030	+		tRNA-Ser													GN64H176_000246	CDS	chr1	717869	723470	+		hypothetical protein
GN64P176_000247	CDS	chr1	783035	784299	-		hypothetical protein													GN64H176_000247	CDS	chr1	724859	725117	+		hypothetical protein
GN64P176_000248	CDS	chr1	785526	785855	+		hypothetical protein													GN64H176_000248	CDS	chr1	725130	725472	+		hypothetical protein
GN64P176_000249	CDS	chr1	786241	787863	+		hypothetical protein													GN64H176_000249	CDS	chr1	725602	726281	-		hypothetical protein
GN64P176_000250	CDS	chr1	787918	788410	+		hypothetical protein											Non-histone chromosomal protein 6		GN64H176_000250	CDS	chr1	726787	729464	+		hypothetical protein
GN64P176_000251	CDS	chr1	788765	789779	-		hypothetical protein													GN64H176_000251	CDS	chr1	739237	740341	+		hypothetical protein
GN64P176_000252	CDS	chr1	789901	791373	+		hypothetical protein													GN64H176_000252	CDS	chr1	740587	741011	+		hypothetical protein
GN64P176_000253	CDS	chr1	795014	795549	-		hypothetical protein													GN64H176_000253	CDS	chr1	746580	746851	+		hypothetical protein
GN64P176_000254	CDS	chr1	795671	797143	+		hypothetical protein													GN64H176_000254	CDS	chr1	747368	749974	-		hypothetical protein		PF01237
GN64P176_000255	CDS	chr1	812792	813315	+		hypothetical protein													GN64H176_000255	CDS	chr1	753622	755694	-		hypothetical protein
GN64P176_000256	CDS	chr1	813606	814249	-		hypothetical protein													GN64H176_000256	CDS	chr1	756102	757198	+		hypothetical protein
GN64P176_000257	CDS	chr1	814421	814792	+		hypothetical protein													GN64H176_000257	CDS	chr1	759388	759896	-		hypothetical protein
GN64P176_000258	CDS	chr1	815075	815595	+		hypothetical protein													GN64H176_000258	CDS	chr1	760034	761327	-		hypothetical protein
GN64P176_000259	CDS	chr1	815734	816151	+		hypothetical protein													GN64H176_000259	CDS	chr1	761839	764252	-		hypothetical protein
GN64P176_000260	CDS	chr1	816384	818405	-		hypothetical protein													GN64H176_000260	tRNA	chr1	764465	764540	+		tRNA-Ser
GN64P176_000261	CDS	chr1	820195	822426	-		hypothetical protein													GN64H176_000261	CDS	chr1	768543	768858	-		hypothetical protein
GN64P176_000262	CDS	chr1	823218	824216	-		hypothetical protein													GN64H176_000262	CDS	chr1	769218	769807	-		hypothetical protein
GN64P176_000263	CDS	chr1	825646	826713	+		hypothetical protein													GN64H176_000263	CDS	chr1	771034	771363	+		hypothetical protein
GN64P176_000264	CDS	chr1	827659	827934	-		hypothetical protein													GN64H176_000264	CDS	chr1	771749	773372	+		hypothetical protein
GN64P176_000265	CDS	chr1	835741	837472	-		hypothetical protein													GN64H176_000265	CDS	chr1	773427	773919	+		hypothetical protein											Non-histone chromosomal protein 6
GN64P176_000266	CDS	chr1	841616	842335	-		hypothetical protein													GN64H176_000266	CDS	chr1	774274	775287	-		hypothetical protein
GN64P176_000267	CDS	chr1	847616	847946	+		hypothetical protein													GN64H176_000267	CDS	chr1	775409	776881	+		hypothetical protein
GN64P176_000268	CDS	chr1	850729	853594	+		hypothetical protein		PF01937											GN64H176_000268	CDS	chr1	791368	793167	-		hypothetical protein
GN64P176_000269	CDS	chr1	855503	857660	+		hypothetical protein		PF00069									Mitogen-activated protein kinase HOG1		GN64H176_000269	CDS	chr1	817524	818047	+		hypothetical protein
GN64P176_000270	CDS	chr1	860842	861275	-		hypothetical protein													GN64H176_000270	CDS	chr1	818338	818981	-		hypothetical protein
GN64P176_000271	CDS	chr1	861508	862094	+		hypothetical protein													GN64H176_000271	CDS	chr1	819153	819524	+		hypothetical protein
GN64P176_000272	CDS	chr1	863241	863696	-		hypothetical protein													GN64H176_000272	CDS	chr1	819808	820328	+		hypothetical protein
GN64P176_000273	CDS	chr1	863705	865108	-		hypothetical protein													GN64H176_000273	CDS	chr1	820467	820884	+		hypothetical protein
GN64P176_000274	CDS	chr1	871111	872363	+		hypothetical protein													GN64H176_000274	CDS	chr1	821117	823905	-		hypothetical protein
GN64P176_000275	CDS	chr1	872598	874283	-		hypothetical protein													GN64H176_000275	CDS	chr1	824928	827159	-		hypothetical protein
GN64P176_000276	CDS	chr1	874512	875736	-		hypothetical protein													GN64H176_000276	CDS	chr1	827956	828954	-		hypothetical protein
GN64P176_000277	CDS	chr1	876475	878836	-		hypothetical protein													GN64H176_000277	CDS	chr1	835131	835804	-		hypothetical protein
GN64P176_000278	CDS	chr1	881016	884586	-		hypothetical protein													GN64H176_000278	CDS	chr1	835892	836959	+		hypothetical protein
GN64P176_000279	CDS	chr1	884695	885616	+		hypothetical protein													GN64H176_000279	CDS	chr1	840881	841226	+		hypothetical protein
GN64P176_000280	CDS	chr1	885771	887938	+		hypothetical protein		PF10281											GN64H176_000280	CDS	chr1	841685	842329	+		hypothetical protein
GN64P176_000281	CDS	chr1	890040	893104	-		hypothetical protein													GN64H176_000281	CDS	chr1	843144	843912	+		hypothetical protein
GN64P176_000282	tRNA	chr1	891094	891180	+		tRNA-Thr													GN64H176_000282	CDS	chr1	844620	845650	+		hypothetical protein
GN64P176_000283	CDS	chr1	896517	898871	-		hypothetical protein													GN64H176_000283	CDS	chr1	846096	846634	-		hypothetical protein
GN64P176_000284	tRNA	chr1	897872	897958	+		tRNA-Thr													GN64H176_000284	CDS	chr1	846659	847206	-		hypothetical protein
GN64P176_000285	CDS	chr1	907954	909201	-		hypothetical protein													GN64H176_000285	CDS	chr1	847442	847748	+		hypothetical protein
GN64P176_000286	CDS	chr1	920426	922328	+		hypothetical protein	EOG09264I9J												GN64H176_000286	CDS	chr1	848647	849387	-		hypothetical protein
GN64P176_000287	CDS	chr1	926386	928057	+		hypothetical protein													GN64H176_000287	CDS	chr1	849474	851918	-		hypothetical protein
GN64P176_000288	CDS	chr1	929367	929691	+		hypothetical protein													GN64H176_000288	CDS	chr1	851931	852333	-		hypothetical protein
GN64P176_000289	CDS	chr1	930308	930791	+		hypothetical protein													GN64H176_000289	CDS	chr1	852351	853840	-		hypothetical protein
GN64P176_000290	CDS	chr1	930983	933041	-		hypothetical protein													GN64H176_000290	CDS	chr1	864546	865817	-		hypothetical protein
GN64P176_000291	CDS	chr1	934662	938908	-		hypothetical protein		PF00004											GN64H176_000291	CDS	chr1	869947	870666	-		hypothetical protein
GN64P176_000292	CDS	chr1	939016	945631	+		hypothetical protein		PF09818											GN64H176_000292	CDS	chr1	876348	879214	+		hypothetical protein		PF01937
GN64P176_000293	CDS	chr1	953756	954400	-		hypothetical protein													GN64H176_000293	CDS	chr1	881124	883281	+		hypothetical protein		PF00069									Mitogen-activated protein kinase HOG1
GN64P176_000294	CDS	chr1	955439	956360	-		hypothetical protein													GN64H176_000294	CDS	chr1	886463	886896	-		hypothetical protein
GN64P176_000295	CDS	chr1	956986	959036	-		hypothetical protein													GN64H176_000295	CDS	chr1	887129	888726	+		hypothetical protein
GN64P176_000296	CDS	chr1	959065	959719	+		hypothetical protein													GN64H176_000296	CDS	chr1	888859	889314	-		hypothetical protein
GN64P176_000297	CDS	chr1	959885	960597	-		hypothetical protein													GN64H176_000297	CDS	chr1	889323	890723	-		hypothetical protein
GN64P176_000298	tRNA	chr1	971105	971176	-		tRNA-Ser													GN64H176_000298	CDS	chr1	891082	893562	-		hypothetical protein
GN64P176_000299	CDS	chr1	976294	978224	-		hypothetical protein													GN64H176_000299	CDS	chr1	897572	898003	+		hypothetical protein
GN64P176_000300	CDS	chr1	990860	993024	-		hypothetical protein		PF00135							S09X				GN64H176_000300	CDS	chr1	898238	899923	-		hypothetical protein
GN64P176_000301	CDS	chr1	993109	993727	-		hypothetical protein													GN64H176_000301	CDS	chr1	900152	901359	-		hypothetical protein
GN64P176_000302	CDS	chr1	994346	994689	-		hypothetical protein													GN64H176_000302	CDS	chr1	902114	904445	-		hypothetical protein
GN64P176_000303	CDS	chr1	995543	997688	-		hypothetical protein		PF00928											GN64H176_000303	CDS	chr1	906656	909765	-		hypothetical protein
GN64P176_000304	CDS	chr1	997995	999390	-		hypothetical protein													GN64H176_000304	CDS	chr1	910041	910439	-		hypothetical protein
GN64P176_000305	CDS	chr1	999434	1000068	+		hypothetical protein													GN64H176_000305	CDS	chr1	910726	913572	+		hypothetical protein		PF10281
GN64P176_000306	CDS	chr1	1000099	1002444	+		hypothetical protein									M24A				GN64H176_000306	tRNA	chr1	916740	916826	+		tRNA-Thr
GN64P176_000307	CDS	chr1	1004150	1005051	+		hypothetical protein													GN64H176_000307	CDS	chr1	922165	924519	-		hypothetical protein
GN64P176_000308	CDS	chr1	1012234	1013717	+		hypothetical protein	EOG09263I4U												GN64H176_000308	tRNA	chr1	923520	923606	+		tRNA-Thr
GN64P176_000309	CDS	chr1	1032128	1032420	+		hypothetical protein													GN64H176_000309	CDS	chr1	928061	929510	-		hypothetical protein
GN64P176_000310	CDS	chr1	1032438	1034713	-		hypothetical protein													GN64H176_000310	CDS	chr1	933602	934849	-		hypothetical protein
GN64P176_000311	CDS	chr1	1047649	1048091	-		hypothetical protein													GN64H176_000311	CDS	chr1	946074	947976	+		hypothetical protein	EOG09264I9J
GN64P176_000312	CDS	chr1	1048195	1049976	+		hypothetical protein													GN64H176_000312	CDS	chr1	952034	953705	+		hypothetical protein
GN64P176_000313	CDS	chr1	1052162	1056591	+		hypothetical protein		PF09763											GN64H176_000313	CDS	chr1	955015	955339	+		hypothetical protein
GN64P176_000314	CDS	chr1	1057259	1059057	-		hypothetical protein													GN64H176_000314	CDS	chr1	956161	958659	-		hypothetical protein
GN64P176_000315	CDS	chr1	1059441	1060852	+		hypothetical protein													GN64H176_000315	CDS	chr1	960310	964643	-		hypothetical protein		PF00004
GN64P176_000316	CDS	chr1	1060964	1064009	+		hypothetical protein													GN64H176_000316	CDS	chr1	964664	964941	+		hypothetical protein
GN64P176_000317	tRNA	chr1	1064924	1064999	+		tRNA-Ser													GN64H176_000317	CDS	chr1	965060	967233	+		hypothetical protein		PF09818
GN64P176_000318	CDS	chr1	1067199	1068693	-		hypothetical protein	EOG09264XJC												GN64H176_000318	CDS	chr1	970069	971279	+		hypothetical protein
GN64P176_000319	CDS	chr1	1068718	1074282	+		hypothetical protein													GN64H176_000319	CDS	chr1	979404	980048	-		hypothetical protein
GN64P176_000320	CDS	chr1	1075570	1076782	+		hypothetical protein													GN64H176_000320	CDS	chr1	981087	984684	-		hypothetical protein
GN64P176_000321	CDS	chr1	1077504	1080269	-		hypothetical protein													GN64H176_000321	CDS	chr1	984713	985367	+		hypothetical protein
GN64P176_000322	CDS	chr1	1081752	1083535	+		hypothetical protein													GN64H176_000322	CDS	chr1	985533	986245	-		hypothetical protein
GN64P176_000323	CDS	chr1	1088170	1091516	+		hypothetical protein													GN64H176_000323	tRNA	chr1	996753	996824	-		tRNA-Ser
GN64P176_000324	CDS	chr1	1092545	1093132	+		hypothetical protein													GN64H176_000324	CDS	chr1	1001942	1003872	-		hypothetical protein
GN64P176_000325	CDS	chr1	1093279	1094184	-		hypothetical protein													GN64H176_000325	CDS	chr1	1016508	1018672	-		hypothetical protein		PF00135							S09X
GN64P176_000326	CDS	chr1	1095002	1097053	+		hypothetical protein													GN64H176_000326	CDS	chr1	1018757	1019375	-		hypothetical protein
GN64P176_000327	CDS	chr1	1097212	1098239	-		hypothetical protein													GN64H176_000327	CDS	chr1	1019994	1020337	-		hypothetical protein
GN64P176_000328	CDS	chr1	1098974	1100018	-		hypothetical protein													GN64H176_000328	CDS	chr1	1021191	1023336	-		hypothetical protein		PF00928
GN64P176_000329	CDS	chr1	1102157	1103582	+		hypothetical protein													GN64H176_000329	CDS	chr1	1023643	1025038	-		hypothetical protein
GN64P176_000330	CDS	chr1	1110451	1110974	-		hypothetical protein													GN64H176_000330	CDS	chr1	1025082	1025716	+		hypothetical protein
GN64P176_000331	CDS	chr1	1114561	1115483	+		hypothetical protein													GN64H176_000331	CDS	chr1	1025747	1028092	+		hypothetical protein									M24A
GN64P176_000332	CDS	chr1	1116029	1116498	+		hypothetical protein													GN64H176_000332	CDS	chr1	1037982	1039365	+		hypothetical protein	EOG09263I4U
GN64P176_000333	CDS	chr1	1121650	1122123	-		hypothetical protein													GN64H176_000333	CDS	chr1	1057776	1058068	+		hypothetical protein
GN64P176_000334	CDS	chr1	1122142	1122535	-		hypothetical protein													GN64H176_000334	CDS	chr1	1058086	1060361	-		hypothetical protein
GN64P176_000335	CDS	chr1	1122765	1123716	-		hypothetical protein	EOG09264XKX												GN64H176_000335	CDS	chr1	1064625	1065006	+		hypothetical protein
GN64P176_000336	CDS	chr1	1123795	1124202	+		hypothetical protein													GN64H176_000336	CDS	chr1	1073297	1073739	-		hypothetical protein
GN64P176_000337	CDS	chr1	1124256	1125590	+		hypothetical protein		PF03850											GN64H176_000337	CDS	chr1	1073843	1075624	+		hypothetical protein
GN64P176_000338	CDS	chr1	1125934	1126462	-		hypothetical protein													GN64H176_000338	CDS	chr1	1077810	1082239	+		hypothetical protein		PF09763
GN64P176_000339	CDS	chr1	1126513	1127134	-		hypothetical protein													GN64H176_000339	CDS	chr1	1082907	1084705	-		hypothetical protein
GN64P176_000340	CDS	chr1	1127163	1127559	+		hypothetical protein													GN64H176_000340	CDS	chr1	1085089	1086500	+		hypothetical protein
GN64P176_000341	CDS	chr1	1133041	1133972	-		hypothetical protein													GN64H176_000341	CDS	chr1	1086612	1089657	+		hypothetical protein
GN64P176_000342	CDS	chr1	1134297	1135677	-		hypothetical protein													GN64H176_000342	tRNA	chr1	1090572	1090647	+		tRNA-Ser
GN64P176_000343	CDS	chr1	1135717	1136988	+		hypothetical protein													GN64H176_000343	CDS	chr1	1092848	1094353	-		hypothetical protein	EOG09264XJC
GN64P176_000344	CDS	chr1	1137047	1138317	+		hypothetical protein													GN64H176_000344	CDS	chr1	1094378	1096553	+		hypothetical protein
GN64P176_000345	CDS	chr1	1139149	1140012	+		hypothetical protein													GN64H176_000345	CDS	chr1	1096604	1099943	+		hypothetical protein
GN64P176_000346	CDS	chr1	1140161	1140766	-		hypothetical protein													GN64H176_000346	CDS	chr1	1101231	1102443	+		hypothetical protein
GN64P176_000347	CDS	chr1	1147061	1147921	-		hypothetical protein													GN64H176_000347	CDS	chr1	1103174	1105929	-		hypothetical protein
GN64P176_000348	CDS	chr1	1148726	1149237	-		hypothetical protein													GN64H176_000348	CDS	chr1	1106552	1107964	+		hypothetical protein
GN64P176_000349	CDS	chr1	1149480	1150972	-		hypothetical protein													GN64H176_000349	CDS	chr1	1112509	1112882	+		hypothetical protein
GN64P176_000350	CDS	chr1	1150995	1152855	+		hypothetical protein	EOG09264IV9	PF04670											GN64H176_000350	CDS	chr1	1113488	1116053	+		hypothetical protein
GN64P176_000351	CDS	chr1	1153287	1153653	-		hypothetical protein													GN64H176_000351	CDS	chr1	1117081	1117668	+		hypothetical protein
GN64P176_000352	CDS	chr1	1153867	1154706	+		hypothetical protein													GN64H176_000352	CDS	chr1	1118718	1120368	+		hypothetical protein
GN64P176_000353	CDS	chr1	1154971	1155280	-		hypothetical protein													GN64H176_000353	CDS	chr1	1120676	1121421	+		hypothetical protein
GN64P176_000354	CDS	chr1	1155499	1155823	+		hypothetical protein													GN64H176_000354	CDS	chr1	1121748	1122774	-		hypothetical protein
GN64P176_000355	CDS	chr1	1155885	1157777	+		hypothetical protein													GN64H176_000355	CDS	chr1	1123417	1124554	-		hypothetical protein
GN64P176_000356	CDS	chr1	1162696	1163065	-		hypothetical protein													GN64H176_000356	CDS	chr1	1126693	1128117	+		hypothetical protein
GN64P176_000357	CDS	chr1	1163280	1163592	+		hypothetical protein													GN64H176_000357	CDS	chr1	1131597	1132954	+		hypothetical protein
GN64P176_000358	CDS	chr1	1163723	1164973	+		hypothetical protein													GN64H176_000358	CDS	chr1	1138132	1138605	-		hypothetical protein
GN64P176_000359	CDS	chr1	1170385	1172815	-		hypothetical protein	EOG09263BGW								C19				GN64H176_000359	CDS	chr1	1138624	1139017	-		hypothetical protein
GN64P176_000360	CDS	chr1	1173021	1175069	+		hypothetical protein													GN64H176_000360	CDS	chr1	1139248	1140199	-		hypothetical protein	EOG09264XKX
GN64P176_000361	CDS	chr1	1176852	1177698	-		hypothetical protein													GN64H176_000361	CDS	chr1	1140278	1142080	+		hypothetical protein	EOG0926369X	PF03850
GN64P176_000362	CDS	chr1	1181248	1185789	+		hypothetical protein	EOG09260JPV	PF00012											GN64H176_000362	CDS	chr1	1142424	1143622	-		hypothetical protein
GN64P176_000363	CDS	chr1	1198988	1199677	+		hypothetical protein													GN64H176_000363	CDS	chr1	1143651	1144047	+		hypothetical protein
GN64P176_000364	CDS	chr1	1206531	1207511	+		hypothetical protein		PF03371											GN64H176_000364	CDS	chr1	1149542	1150474	-		hypothetical protein
GN64P176_000365	CDS	chr1	1218570	1221405	-		hypothetical protein										GH32			GN64H176_000365	CDS	chr1	1150799	1152181	-		hypothetical protein
GN64P176_000366	CDS	chr1	1231865	1233887	-		hypothetical protein													GN64H176_000366	CDS	chr1	1153065	1154363	+		hypothetical protein
GN64P176_000367	CDS	chr1	1238899	1240008	+		hypothetical protein													GN64H176_000367	CDS	chr1	1154979	1156180	+		hypothetical protein
GN64P176_000368	CDS	chr1	1241884	1243309	-		hypothetical protein										GT25			GN64H176_000368	CDS	chr1	1156327	1158554	-		hypothetical protein
GN64P176_000369	CDS	chr1	1243617	1244149	+		hypothetical protein													GN64H176_000369	CDS	chr1	1159330	1159841	-		hypothetical protein
GN64P176_000370	CDS	chr1	1247451	1247955	-		hypothetical protein													GN64H176_000370	CDS	chr1	1160084	1161568	-		hypothetical protein
GN64P176_000371	CDS	chr1	1248758	1250659	+		hypothetical protein	EOG092621S9	PF00206									Probable argininosuccinate lyase		GN64H176_000371	CDS	chr1	1161806	1163451	+		hypothetical protein	EOG09264IV9	PF04670
GN64P176_000372	CDS	chr1	1253726	1254844	+		hypothetical protein													GN64H176_000372	CDS	chr1	1163878	1164244	-		hypothetical protein
GN64P176_000373	CDS	chr1	1255427	1255943	+		hypothetical protein													GN64H176_000373	CDS	chr1	1164458	1165297	+		hypothetical protein
GN64P176_000374	CDS	chr1	1256092	1256535	+		hypothetical protein													GN64H176_000374	CDS	chr1	1165562	1165871	-		hypothetical protein
GN64P176_000375	CDS	chr1	1257528	1258988	+		hypothetical protein										AA9			GN64H176_000375	CDS	chr1	1166091	1166415	+		hypothetical protein
GN64P176_000376	CDS	chr1	1269507	1269674	-		hypothetical protein													GN64H176_000376	CDS	chr1	1166477	1168369	+		hypothetical protein
GN64P176_000377	CDS	chr1	1271503	1272494	-		hypothetical protein													GN64H176_000377	CDS	chr1	1173289	1173658	-		hypothetical protein
GN64P176_000378	CDS	chr1	1272606	1273957	+		hypothetical protein													GN64H176_000378	CDS	chr1	1173873	1174185	+		hypothetical protein
GN64P176_000379	CDS	chr1	1274339	1277863	-		hypothetical protein													GN64H176_000379	CDS	chr1	1174316	1175566	+		hypothetical protein
GN64P176_000380	CDS	chr1	1277975	1279987	+		hypothetical protein													GN64H176_000380	CDS	chr1	1180977	1183407	-		hypothetical protein	EOG09263BGW								C19
GN64P176_000381	CDS	chr1	1280391	1281405	-		hypothetical protein													GN64H176_000381	CDS	chr1	1183613	1185661	+		hypothetical protein
GN64P176_000382	CDS	chr1	1281881	1283065	-		hypothetical protein	EOG09263WSS								T01A				GN64H176_000382	CDS	chr1	1187244	1188289	-		hypothetical protein
GN64P176_000383	CDS	chr1	1283672	1285477	-		hypothetical protein													GN64H176_000383	CDS	chr1	1191838	1196372	+		hypothetical protein	EOG09260JPV	PF00012
GN64P176_000384	CDS	chr1	1300936	1302995	+		hypothetical protein													GN64H176_000384	CDS	chr1	1196607	1199924	+		hypothetical protein
GN64P176_000385	CDS	chr1	1307017	1308019	+		hypothetical protein											Calmodulin		GN64H176_000385	CDS	chr1	1224177	1225157	+		hypothetical protein		PF03371
GN64P176_000386	CDS	chr1	1327332	1330239	+		hypothetical protein		PF00069											GN64H176_000386	CDS	chr1	1232934	1233348	-		hypothetical protein
GN64P176_000387	CDS	chr1	1330290	1330581	-		hypothetical protein													GN64H176_000387	CDS	chr1	1236216	1239051	-		hypothetical protein										GH32
GN64P176_000388	CDS	chr1	1333234	1333818	-		hypothetical protein											60S ribosomal protein L34-B		GN64H176_000388	CDS	chr1	1239077	1239420	-		hypothetical protein
GN64P176_000389	CDS	chr1	1334041	1335291	+		hypothetical protein													GN64H176_000389	CDS	chr1	1249487	1251507	-		hypothetical protein
GN64P176_000390	CDS	chr1	1335438	1336180	-		hypothetical protein													GN64H176_000390	CDS	chr1	1256828	1257670	+		hypothetical protein
GN64P176_000391	CDS	chr1	1336333	1336711	-		hypothetical protein													GN64H176_000391	CDS	chr1	1259546	1261085	-		hypothetical protein										GT25
GN64P176_000392	CDS	chr1	1337088	1338807	+		hypothetical protein													GN64H176_000392	CDS	chr1	1261279	1261811	+		hypothetical protein
GN64P176_000393	CDS	chr1	1342811	1343296	+		hypothetical protein													GN64H176_000393	CDS	chr1	1263294	1263891	+		hypothetical protein
GN64P176_000394	CDS	chr1	1345598	1347000	-		hypothetical protein													GN64H176_000394	CDS	chr1	1265104	1265432	-		hypothetical protein
GN64P176_000395	CDS	chr1	1347027	1348412	-		hypothetical protein													GN64H176_000395	CDS	chr1	1266411	1268312	+		hypothetical protein	EOG092621S9	PF00206									Probable argininosuccinate lyase
GN64P176_000396	CDS	chr1	1348690	1349343	-		hypothetical protein													GN64H176_000396	CDS	chr1	1268532	1269750	-		hypothetical protein
GN64P176_000397	CDS	chr1	1350025	1350481	-		hypothetical protein													GN64H176_000397	CDS	chr1	1271372	1272490	+		hypothetical protein
GN64P176_000398	CDS	chr1	1350557	1351679	-		hypothetical protein													GN64H176_000398	CDS	chr1	1273073	1273589	+		hypothetical protein
GN64P176_000399	CDS	chr1	1352021	1352399	-		hypothetical protein													GN64H176_000399	CDS	chr1	1273738	1276634	+		hypothetical protein										AA9
GN64P176_000400	CDS	chr1	1352963	1354041	-		hypothetical protein													GN64H176_000400	CDS	chr1	1285501	1286078	-		hypothetical protein
GN64P176_000401	CDS	chr1	1354277	1354990	+		hypothetical protein													GN64H176_000401	CDS	chr1	1289139	1290130	-		hypothetical protein
GN64P176_000402	CDS	chr1	1356112	1356598	-		hypothetical protein													GN64H176_000402	CDS	chr1	1290242	1291593	+		hypothetical protein
GN64P176_000403	CDS	chr1	1363365	1364465	-		hypothetical protein													GN64H176_000403	CDS	chr1	1291975	1295499	-		hypothetical protein
GN64P176_000404	CDS	chr1	1367821	1370314	-		hypothetical protein													GN64H176_000404	CDS	chr1	1295611	1297622	+		hypothetical protein
GN64P176_000405	CDS	chr1	1372837	1373993	+		hypothetical protein													GN64H176_000405	CDS	chr1	1298026	1299040	-		hypothetical protein
GN64P176_000406	CDS	chr1	1375060	1375928	+		hypothetical protein													GN64H176_000406	CDS	chr1	1299516	1300700	-		hypothetical protein	EOG09263WSS								T01A
GN64P176_000407	tRNA	chr1	1376400	1376486	+		tRNA-Thr													GN64H176_000407	CDS	chr1	1301307	1303112	-		hypothetical protein
GN64P176_000408	CDS	chr1	1377844	1378453	+		hypothetical protein													GN64H176_000408	CDS	chr1	1318546	1320607	+		hypothetical protein
GN64P176_000409	CDS	chr1	1383494	1383946	+		hypothetical protein													GN64H176_000409	CDS	chr1	1324632	1325634	+		hypothetical protein											Calmodulin
GN64P176_000410	CDS	chr1	1386445	1387491	+		hypothetical protein													GN64H176_000410	CDS	chr1	1337397	1339747	-		hypothetical protein
GN64P176_000411	CDS	chr1	1387536	1391993	+		hypothetical protein													GN64H176_000411	CDS	chr1	1344939	1347853	+		hypothetical protein
GN64P176_000412	CDS	chr1	1395191	1399429	-		hypothetical protein													GN64H176_000412	CDS	chr1	1347904	1348195	-		hypothetical protein
GN64P176_000413	CDS	chr1	1400794	1402364	+		hypothetical protein													GN64H176_000413	CDS	chr1	1349628	1350212	-		hypothetical protein											60S ribosomal protein L34-B
GN64P176_000414	CDS	chr1	1402483	1402822	-		hypothetical protein													GN64H176_000414	CDS	chr1	1351832	1352575	-		hypothetical protein
GN64P176_000415	CDS	chr1	1402901	1404472	+		hypothetical protein													GN64H176_000415	CDS	chr1	1352734	1353112	-		hypothetical protein
GN64P176_000416	CDS	chr1	1404638	1405749	+		hypothetical protein		PF02913											GN64H176_000416	CDS	chr1	1353489	1355208	+		hypothetical protein
GN64P176_000417	CDS	chr1	1406050	1407303	-		hypothetical protein													GN64H176_000417	CDS	chr1	1359222	1359707	+		hypothetical protein
GN64P176_000418	tRNA	chr1	1409984	1410070	+		tRNA-Thr													GN64H176_000418	CDS	chr1	1362158	1366716	-		hypothetical protein	EOG0926049S
GN64P176_000419	CDS	chr1	1415960	1416404	-		hypothetical protein													GN64H176_000419	CDS	chr1	1366781	1368640	-		hypothetical protein
GN64P176_000420	CDS	chr1	1416782	1418911	-		hypothetical protein	EOG09263QH4	PF03029											GN64H176_000420	CDS	chr1	1368732	1372229	-		hypothetical protein
GN64P176_000421	CDS	chr1	1421461	1422575	+		hypothetical protein													GN64H176_000421	CDS	chr1	1372344	1373019	-		hypothetical protein
GN64P176_000422	CDS	chr1	1423033	1423533	-		hypothetical protein													GN64H176_000422	CDS	chr1	1378755	1379578	-		hypothetical protein
GN64P176_000423	CDS	chr1	1423609	1425783	+		hypothetical protein		PF00085											GN64H176_000423	CDS	chr1	1382944	1383265	-		hypothetical protein
GN64P176_000424	CDS	chr1	1426045	1426342	-		hypothetical protein													GN64H176_000424	CDS	chr1	1387408	1389078	+		hypothetical protein
GN64P176_000425	CDS	chr1	1427664	1429496	-		hypothetical protein													GN64H176_000425	CDS	chr1	1390145	1391013	+		hypothetical protein
GN64P176_000426	CDS	chr1	1429845	1433215	-		hypothetical protein													GN64H176_000426	CDS	chr1	1392710	1393319	+		hypothetical protein
GN64P176_000427	CDS	chr1	1434675	1435059	-		hypothetical protein													GN64H176_000427	CDS	chr1	1402980	1406914	+		hypothetical protein
GN64P176_000428	CDS	chr1	1435080	1435485	+		hypothetical protein													GN64H176_000428	CDS	chr1	1408222	1408489	-		hypothetical protein
GN64P176_000429	CDS	chr1	1443758	1445093	+		hypothetical protein													GN64H176_000429	CDS	chr1	1410635	1414583	-		hypothetical protein
GN64P176_000430	CDS	chr1	1447010	1447733	-		hypothetical protein													GN64H176_000430	CDS	chr1	1417513	1418573	+		hypothetical protein
GN64P176_000431	CDS	chr1	1451342	1452244	-		hypothetical protein													GN64H176_000431	CDS	chr1	1418781	1419101	-		hypothetical protein
GN64P176_000432	CDS	chr1	1452297	1453793	-		hypothetical protein													GN64H176_000432	CDS	chr1	1419181	1420585	+		hypothetical protein
GN64P176_000433	CDS	chr1	1454227	1455733	-		hypothetical protein													GN64H176_000433	CDS	chr1	1420592	1421042	-		hypothetical protein
GN64P176_000434	CDS	chr1	1456830	1462617	+		hypothetical protein	EOG092608WU												GN64H176_000434	CDS	chr1	1421121	1423968	+		hypothetical protein		PF02913
GN64P176_000435	CDS	chr1	1467269	1467602	+		hypothetical protein													GN64H176_000435	CDS	chr1	1424269	1425522	-		hypothetical protein
GN64P176_000436	CDS	chr1	1467814	1469143	-		hypothetical protein													GN64H176_000436	tRNA	chr1	1428203	1428289	+		tRNA-Thr
GN64P176_000437	CDS	chr1	1470362	1470693	-		hypothetical protein													GN64H176_000437	CDS	chr1	1433884	1434328	-		hypothetical protein
GN64P176_000438	CDS	chr1	1472174	1472501	+		hypothetical protein													GN64H176_000438	CDS	chr1	1434714	1436501	-		hypothetical protein	EOG09263QH4	PF03029
GN64P176_000439	CDS	chr1	1472762	1473113	+		hypothetical protein											Myosin-2		GN64H176_000439	CDS	chr1	1439023	1440318	+		hypothetical protein
GN64P176_000440	CDS	chr1	1475612	1477145	-		hypothetical protein													GN64H176_000440	CDS	chr1	1440776	1441268	-		hypothetical protein
GN64P176_000441	CDS	chr1	1481530	1481995	-		hypothetical protein													GN64H176_000441	CDS	chr1	1441344	1444464	+		hypothetical protein
GN64P176_000442	CDS	chr1	1484838	1487552	+		hypothetical protein		PF07969											GN64H176_000442	CDS	chr1	1446383	1447618	-		hypothetical protein
GN64P176_000443	tRNA	chr1	1488119	1488199	-		tRNA-Val													GN64H176_000443	CDS	chr1	1447772	1449456	-		hypothetical protein
GN64P176_000444	CDS	chr1	1488436	1495863	+		hypothetical protein													GN64H176_000444	CDS	chr1	1449767	1450777	-		hypothetical protein
GN64P176_000445	CDS	chr1	1496039	1496381	+		hypothetical protein													GN64H176_000445	CDS	chr1	1452634	1452980	+		hypothetical protein
GN64P176_000446	CDS	chr1	1496981	1498618	-		hypothetical protein													GN64H176_000446	CDS	chr1	1461115	1462450	+		hypothetical protein
GN64P176_000447	CDS	chr1	1502581	1504107	+		hypothetical protein													GN64H176_000447	CDS	chr1	1464363	1468821	-		hypothetical protein
GN64P176_000448	CDS	chr1	1510055	1511460	-		hypothetical protein													GN64H176_000448	CDS	chr1	1469803	1475593	+		hypothetical protein	EOG092608WU
GN64P176_000449	CDS	chr1	1511803	1512464	-		hypothetical protein													GN64H176_000449	CDS	chr1	1476619	1478905	+		hypothetical protein
GN64P176_000450	CDS	chr1	1513931	1515403	+		hypothetical protein													GN64H176_000450	CDS	chr1	1480226	1480559	+		hypothetical protein
GN64P176_000451	CDS	chr1	1515984	1516869	-		hypothetical protein													GN64H176_000451	CDS	chr1	1480771	1482100	-		hypothetical protein
GN64P176_000452	CDS	chr1	1529190	1529758	-		hypothetical protein													GN64H176_000452	CDS	chr1	1483319	1483650	-		hypothetical protein
GN64P176_000453	CDS	chr1	1535338	1537943	+		hypothetical protein													GN64H176_000453	CDS	chr1	1485118	1485445	+		hypothetical protein
GN64P176_000454	CDS	chr1	1538623	1538952	-		hypothetical protein													GN64H176_000454	CDS	chr1	1485706	1486057	+		hypothetical protein											Myosin-2
GN64P176_000455	CDS	chr1	1543076	1545423	-		hypothetical protein													GN64H176_000455	CDS	chr1	1494389	1494938	-		hypothetical protein
GN64P176_000456	CDS	chr1	1547000	1552411	+		hypothetical protein													GN64H176_000456	CDS	chr1	1497781	1500494	+		hypothetical protein		PF07969
GN64P176_000457	CDS	chr1	1559845	1560950	+		hypothetical protein													GN64H176_000457	tRNA	chr1	1501061	1501141	-		tRNA-Val
GN64P176_000458	CDS	chr1	1562151	1562974	-		hypothetical protein													GN64H176_000458	CDS	chr1	1501378	1508805	+		hypothetical protein
GN64P176_000459	CDS	chr1	1563019	1564258	-		hypothetical protein													GN64H176_000459	CDS	chr1	1508981	1509323	+		hypothetical protein
GN64P176_000460	CDS	chr1	1564370	1565226	-		hypothetical protein													GN64H176_000460	CDS	chr1	1509923	1511560	-		hypothetical protein
GN64P176_000461	CDS	chr1	1565709	1566712	+		hypothetical protein													GN64H176_000461	CDS	chr1	1515523	1517049	+		hypothetical protein
GN64P176_000462	CDS	chr1	1572028	1572358	-		hypothetical protein													GN64H176_000462	CDS	chr1	1522974	1524378	-		hypothetical protein
GN64P176_000463	CDS	chr1	1573238	1575598	+		hypothetical protein	EOG09261T74	PF00006									ATP synthase subunit beta, mitochondrial		GN64H176_000463	CDS	chr1	1524721	1525382	-		hypothetical protein
GN64P176_000464	CDS	chr1	1579025	1579530	+		hypothetical protein													GN64H176_000464	CDS	chr1	1526436	1528322	+		hypothetical protein
GN64P176_000465	CDS	chr1	1580600	1584837	+		hypothetical protein		PF00069											GN64H176_000465	CDS	chr1	1528903	1529791	-		hypothetical protein
GN64P176_000466	CDS	chr1	1589170	1594020	+		hypothetical protein													GN64H176_000466	CDS	chr1	1542038	1542660	-		hypothetical protein
GN64P176_000467	CDS	chr1	1597826	1600122	-		hypothetical protein		PF00118									T-complex protein 1 subunit gamma		GN64H176_000467	CDS	chr1	1543316	1545146	+		hypothetical protein
GN64P176_000468	CDS	chr1	1601206	1602234	+		hypothetical protein													GN64H176_000468	CDS	chr1	1545185	1545814	+		hypothetical protein
GN64P176_000469	CDS	chr1	1602997	1604285	-		hypothetical protein													GN64H176_000469	CDS	chr1	1546930	1549276	-		hypothetical protein
GN64P176_000470	CDS	chr1	1604556	1604999	+		hypothetical protein													GN64H176_000470	CDS	chr1	1550853	1556263	+		hypothetical protein
GN64P176_000471	CDS	chr1	1605045	1606170	-		hypothetical protein													GN64H176_000471	CDS	chr1	1557346	1559522	-		hypothetical protein
GN64P176_000472	CDS	chr1	1606237	1607050	+		hypothetical protein													GN64H176_000472	CDS	chr1	1563695	1564882	+		hypothetical protein
GN64P176_000473	CDS	chr1	1612858	1616029	-		hypothetical protein		PF07393											GN64H176_000473	CDS	chr1	1565995	1567702	-		hypothetical protein
GN64P176_000474	CDS	chr1	1617087	1617998	+		hypothetical protein									C26				GN64H176_000474	CDS	chr1	1578727	1579966	-		hypothetical protein
GN64P176_000475	CDS	chr1	1625747	1625938	+		hypothetical protein													GN64H176_000475	CDS	chr1	1580078	1580835	-		hypothetical protein
GN64P176_000476	CDS	chr1	1640109	1640649	-		hypothetical protein													GN64H176_000476	CDS	chr1	1581427	1584222	+		hypothetical protein
GN64P176_000477	CDS	chr1	1648850	1651843	+		hypothetical protein		PF07393											GN64H176_000477	CDS	chr1	1588702	1589032	-		hypothetical protein
GN64P176_000478	CDS	chr1	1656477	1657903	+		hypothetical protein													GN64H176_000478	CDS	chr1	1589912	1592272	+		hypothetical protein	EOG09261T74	PF00006									ATP synthase subunit beta, mitochondrial
GN64P176_000479	CDS	chr1	1664159	1665598	+		hypothetical protein													GN64H176_000479	CDS	chr1	1595675	1596180	+		hypothetical protein
GN64P176_000480	CDS	chr1	1665712	1666298	+		hypothetical protein													GN64H176_000480	CDS	chr1	1597258	1601479	+		hypothetical protein		PF00069
GN64P176_000481	CDS	chr1	1666908	1667248	-		hypothetical protein													GN64H176_000481	CDS	chr1	1605799	1610649	+		hypothetical protein
GN64P176_000482	CDS	chr1	1668610	1671449	-		hypothetical protein													GN64H176_000482	CDS	chr1	1614509	1616802	-		hypothetical protein		PF00118									T-complex protein 1 subunit gamma
GN64P176_000483	CDS	chr1	1675151	1677398	-		hypothetical protein													GN64H176_000483	CDS	chr1	1617007	1618912	+		hypothetical protein
GN64P176_000484	CDS	chr1	1681641	1681948	-		hypothetical protein													GN64H176_000484	CDS	chr1	1619689	1620974	-		hypothetical protein
GN64P176_000485	CDS	chr1	1686464	1687649	-		hypothetical protein													GN64H176_000485	CDS	chr1	1621733	1622858	-		hypothetical protein
GN64P176_000486	CDS	chr1	1707032	1707554	+		hypothetical protein													GN64H176_000486	CDS	chr1	1623043	1623499	+		hypothetical protein
GN64P176_000487	CDS	chr1	1709931	1714108	-		hypothetical protein													GN64H176_000487	CDS	chr1	1629550	1632668	-		hypothetical protein		PF07393
GN64P176_000488	CDS	chr1	1715468	1717380	-		hypothetical protein													GN64H176_000488	CDS	chr1	1633178	1634089	+		hypothetical protein									C26
GN64P176_000489	CDS	chr1	1717445	1718030	+		hypothetical protein													GN64H176_000489	CDS	chr1	1648718	1649177	+		hypothetical protein
GN64P176_000490	CDS	chr1	1719665	1719992	-		hypothetical protein													GN64H176_000490	CDS	chr1	1659011	1659643	+		hypothetical protein
GN64P176_000491	CDS	chr1	1720252	1727063	-		hypothetical protein		PF00225											GN64H176_000491	CDS	chr1	1663704	1664243	-		hypothetical protein
GN64P176_000492	CDS	chr1	1727340	1729079	+		hypothetical protein	EOG09262N3C										Ketol-acid reductoisomerase, mitochondrial		GN64H176_000492	CDS	chr1	1672356	1675778	+		hypothetical protein		PF07393
GN64P176_000493	CDS	chr1	1730099	1731642	+		hypothetical protein													GN64H176_000493	CDS	chr1	1692348	1693787	+		hypothetical protein
GN64P176_000494	CDS	chr1	1736993	1738670	-		hypothetical protein													GN64H176_000494	CDS	chr1	1693901	1694487	+		hypothetical protein
GN64P176_000495	CDS	chr1	1743196	1745742	+		hypothetical protein													GN64H176_000495	CDS	chr1	1694501	1694857	+		hypothetical protein
GN64P176_000496	tRNA	chr1	1746258	1746330	+		tRNA-Pro													GN64H176_000496	CDS	chr1	1695097	1695437	-		hypothetical protein
GN64P176_000497	CDS	chr1	1750416	1751365	-		hypothetical protein													GN64H176_000497	CDS	chr1	1696800	1699642	-		hypothetical protein
GN64P176_000498	CDS	chr1	1751990	1753344	-		hypothetical protein													GN64H176_000498	CDS	chr1	1703342	1705590	-		hypothetical protein
GN64P176_000499	CDS	chr1	1755862	1756749	-		hypothetical protein													GN64H176_000499	CDS	chr1	1709832	1710139	-		hypothetical protein
GN64P176_000500	CDS	chr1	1757588	1759206	-		hypothetical protein													GN64H176_000500	CDS	chr1	1712947	1713472	+		hypothetical protein
GN64P176_000501	CDS	chr1	1760750	1762404	-		hypothetical protein													GN64H176_000501	CDS	chr1	1714679	1715864	-		hypothetical protein
GN64P176_000502	CDS	chr1	1770935	1772501	-		hypothetical protein													GN64H176_000502	CDS	chr1	1732594	1734925	+		hypothetical protein
GN64P176_000503	CDS	chr1	1779869	1780190	+		hypothetical protein													GN64H176_000503	CDS	chr1	1735247	1735769	+		hypothetical protein
GN64P176_000504	CDS	chr1	1780280	1781078	+		hypothetical protein													GN64H176_000504	CDS	chr1	1742247	1742598	-		hypothetical protein
GN64P176_000505	CDS	chr1	1782282	1783029	+		hypothetical protein													GN64H176_000505	CDS	chr1	1743683	1745586	-		hypothetical protein
GN64P176_000506	CDS	chr1	1786191	1786666	+		hypothetical protein													GN64H176_000506	CDS	chr1	1745651	1746236	+		hypothetical protein
GN64P176_000507	CDS	chr1	1786737	1788611	+		hypothetical protein													GN64H176_000507	CDS	chr1	1747871	1748198	-		hypothetical protein
GN64P176_000508	CDS	chr1	1801440	1801896	+		hypothetical protein													GN64H176_000508	CDS	chr1	1748264	1755261	-		hypothetical protein		PF00225
GN64P176_000509	CDS	chr1	1802022	1805539	+		hypothetical protein													GN64H176_000509	CDS	chr1	1755541	1757224	+		hypothetical protein	EOG09262N3C										Ketol-acid reductoisomerase, mitochondrial
GN64P176_000510	CDS	chr1	1806614	1807119	-		hypothetical protein													GN64H176_000510	CDS	chr1	1758302	1759846	+		hypothetical protein
GN64P176_000511	CDS	chr1	1807143	1807556	-		hypothetical protein													GN64H176_000511	CDS	chr1	1771393	1772109	+		hypothetical protein
GN64P176_000512	CDS	chr1	1810669	1813764	-		hypothetical protein	EOG09260SL3	PF00330									3-isopropylmalate dehydratase		GN64H176_000512	CDS	chr1	1772434	1773938	+		hypothetical protein
GN64P176_000513	CDS	chr1	1821868	1823026	-		hypothetical protein													GN64H176_000513	tRNA	chr1	1774454	1774526	+		tRNA-Pro
GN64P176_000514	CDS	chr1	1825474	1826628	-		hypothetical protein	EOG09264LC7												GN64H176_000514	CDS	chr1	1778609	1779558	-		hypothetical protein
GN64P176_000515	CDS	chr1	1826745	1828744	+		hypothetical protein													GN64H176_000515	CDS	chr1	1780183	1781537	-		hypothetical protein
GN64P176_000516	CDS	chr1	1830733	1832069	+		hypothetical protein													GN64H176_000516	CDS	chr1	1784055	1784942	-		hypothetical protein
GN64P176_000517	CDS	chr1	1833967	1834818	-		hypothetical protein													GN64H176_000517	CDS	chr1	1785781	1787399	-		hypothetical protein
GN64P176_000518	CDS	chr1	1835212	1835800	+		hypothetical protein													GN64H176_000518	CDS	chr1	1788943	1790597	-		hypothetical protein
GN64P176_000519	CDS	chr1	1836707	1839327	-		hypothetical protein	EOG09264DYD												GN64H176_000519	CDS	chr1	1808062	1808383	+		hypothetical protein
GN64P176_000520	CDS	chr1	1840826	1843179	+		hypothetical protein	EOG09261QR8	PF03849											GN64H176_000520	CDS	chr1	1808473	1809271	+		hypothetical protein
GN64P176_000521	CDS	chr1	1853301	1858111	-		hypothetical protein													GN64H176_000521	CDS	chr1	1814384	1814859	+		hypothetical protein
GN64P176_000522	CDS	chr1	1862893	1864295	+		hypothetical protein													GN64H176_000522	CDS	chr1	1814930	1816804	+		hypothetical protein
GN64P176_000523	CDS	chr1	1867935	1868876	+		hypothetical protein	EOG09264YKY	PF00334									Nucleoside diphosphate kinase		GN64H176_000523	CDS	chr1	1829859	1830195	+		hypothetical protein
GN64P176_000524	CDS	chr1	1868951	1869536	-		hypothetical protein													GN64H176_000524	CDS	chr1	1830215	1833732	+		hypothetical protein
GN64P176_000525	CDS	chr1	1891134	1891549	+		hypothetical protein													GN64H176_000525	CDS	chr1	1834807	1835749	-		hypothetical protein
GN64P176_000526	CDS	chr1	1896995	1897336	-		hypothetical protein													GN64H176_000526	CDS	chr1	1838862	1841957	-		hypothetical protein	EOG09260SL3	PF00330									3-isopropylmalate dehydratase
GN64P176_000527	CDS	chr1	1898083	1898889	+		hypothetical protein													GN64H176_000527	CDS	chr1	1850061	1851219	-		hypothetical protein
GN64P176_000528	CDS	chr1	1904435	1905578	-		hypothetical protein													GN64H176_000528	CDS	chr1	1853667	1854821	-		hypothetical protein	EOG09264LC7
GN64P176_000529	CDS	chr1	1920856	1922784	-		hypothetical protein													GN64H176_000529	CDS	chr1	1854938	1856937	+		hypothetical protein
GN64P176_000530	CDS	chr1	1934483	1935218	+		hypothetical protein													GN64H176_000530	CDS	chr1	1858926	1860262	+		hypothetical protein
GN64P176_000531	CDS	chr1	1935401	1937106	-		hypothetical protein													GN64H176_000531	CDS	chr1	1862160	1862503	-		hypothetical protein
GN64P176_000532	CDS	chr1	1941682	1943187	+		hypothetical protein													GN64H176_000532	CDS	chr1	1863405	1863993	+		hypothetical protein
GN64P176_000533	CDS	chr1	1948100	1952917	-		hypothetical protein													GN64H176_000533	CDS	chr1	1864900	1867520	-		hypothetical protein	EOG09264DYD
GN64P176_000534	CDS	chr1	1954186	1955892	+		hypothetical protein													GN64H176_000534	CDS	chr1	1869019	1871372	+		hypothetical protein	EOG09261QR8	PF03849
GN64P176_000535	CDS	chr1	1967350	1970395	+		hypothetical protein													GN64H176_000535	CDS	chr1	1880859	1886304	-		hypothetical protein
GN64P176_000536	tRNA	chr1	1969047	1969119	-		tRNA-Pro													GN64H176_000536	CDS	chr1	1889657	1890218	-		hypothetical protein
GN64P176_000537	tRNA	chr1	1969376	1969448	-		tRNA-Pro													GN64H176_000537	CDS	chr1	1891086	1892488	+		hypothetical protein
GN64P176_000538	CDS	chr1	1974896	1975884	-		hypothetical protein													GN64H176_000538	CDS	chr1	1896128	1897069	+		hypothetical protein	EOG09264YKY	PF00334									Nucleoside diphosphate kinase
GN64P176_000539	CDS	chr1	1977116	1980085	-		hypothetical protein													GN64H176_000539	CDS	chr1	1897144	1897729	-		hypothetical protein
GN64P176_000540	CDS	chr1	1980957	1981742	-		hypothetical protein													GN64H176_000540	CDS	chr1	1901867	1902194	+		hypothetical protein
GN64P176_000541	CDS	chr1	1982636	1983020	+		hypothetical protein													GN64H176_000541	CDS	chr1	1904235	1905185	-		hypothetical protein
GN64P176_000542	CDS	chr1	1986194	1986659	-		hypothetical protein													GN64H176_000542	CDS	chr1	1919327	1919742	+		hypothetical protein
GN64P176_000543	CDS	chr1	1986686	1987284	-		hypothetical protein													GN64H176_000543	CDS	chr1	1925188	1925529	-		hypothetical protein
GN64P176_000544	CDS	chr1	1987542	1989194	+		hypothetical protein													GN64H176_000544	CDS	chr1	1926500	1926846	-		hypothetical protein
GN64P176_000545	CDS	chr1	1990105	1990668	-		hypothetical protein													GN64H176_000545	CDS	chr1	1932628	1933771	-		hypothetical protein
GN64P176_000546	CDS	chr1	2005939	2008530	+		hypothetical protein													GN64H176_000546	CDS	chr1	1944482	1946099	+		hypothetical protein
GN64P176_000547	CDS	chr1	2020416	2021113	+		hypothetical protein													GN64H176_000547	CDS	chr1	1949049	1950760	-		hypothetical protein
GN64P176_000548	CDS	chr1	2021356	2021832	-		hypothetical protein													GN64H176_000548	CDS	chr1	1952340	1952685	+		hypothetical protein
GN64P176_000549	CDS	chr1	2022522	2025251	+		hypothetical protein													GN64H176_000549	CDS	chr1	1957387	1958011	+		hypothetical protein
GN64P176_000550	CDS	chr1	2025511	2026245	+		hypothetical protein													GN64H176_000550	CDS	chr1	1969865	1971383	+		hypothetical protein
GN64P176_000551	CDS	chr1	2038359	2040129	-		hypothetical protein													GN64H176_000551	CDS	chr1	1977057	1981100	-		hypothetical protein
GN64P176_000552	CDS	chr1	2041858	2042447	+		hypothetical protein													GN64H176_000552	CDS	chr1	1995537	1998580	+		hypothetical protein
GN64P176_000553	tRNA	chr1	2047501	2047576	-		tRNA-Ser													GN64H176_000553	tRNA	chr1	1997235	1997307	-		tRNA-Pro
GN64P176_000554	tRNA	chr1	2047890	2047965	-		tRNA-Ser													GN64H176_000554	tRNA	chr1	1997564	1997636	-		tRNA-Pro
GN64P176_000555	CDS	chr1	2048061	2048755	-		hypothetical protein													GN64H176_000555	CDS	chr1	2003092	2004080	-		hypothetical protein
GN64P176_000556	CDS	chr1	2052865	2054033	+		hypothetical protein													GN64H176_000556	CDS	chr1	2005312	2009938	-		hypothetical protein
GN64P176_000557	CDS	chr1	2054982	2059151	-		hypothetical protein													GN64H176_000557	CDS	chr1	2010832	2011216	+		hypothetical protein
GN64P176_000558	CDS	chr1	2059461	2061931	-		hypothetical protein													GN64H176_000558	CDS	chr1	2014390	2015480	-		hypothetical protein
GN64P176_000559	CDS	chr1	2063974	2067243	+		hypothetical protein	EOG09261Q5L												GN64H176_000559	CDS	chr1	2015639	2017390	+		hypothetical protein
GN64P176_000560	CDS	chr1	2067571	2067952	+		hypothetical protein											PAB-dependent poly(A)-specific ribonuclease subunit pan3		GN64H176_000560	CDS	chr1	2018301	2018864	-		hypothetical protein
GN64P176_000561	CDS	chr1	2083483	2084332	-		hypothetical protein													GN64H176_000561	CDS	chr1	2048612	2049726	+		hypothetical protein
GN64P176_000562	CDS	chr1	2087615	2089135	+		hypothetical protein													GN64H176_000562	CDS	chr1	2049728	2050028	-		hypothetical protein
GN64P176_000563	CDS	chr1	2096306	2097050	-		hypothetical protein													GN64H176_000563	CDS	chr1	2050718	2053447	+		hypothetical protein
GN64P176_000564	CDS	chr1	2104295	2104627	+		hypothetical protein													GN64H176_000564	CDS	chr1	2053707	2054441	+		hypothetical protein
GN64P176_000565	CDS	chr1	2107438	2108200	+		hypothetical protein													GN64H176_000565	CDS	chr1	2066555	2068325	-		hypothetical protein
GN64P176_000566	CDS	chr1	2119818	2121843	-		hypothetical protein													GN64H176_000566	CDS	chr1	2070054	2070643	+		hypothetical protein
GN64P176_000567	CDS	chr1	2122724	2123708	-		hypothetical protein													GN64H176_000567	tRNA	chr1	2075697	2075772	-		tRNA-Ser
GN64P176_000568	CDS	chr1	2127158	2128815	-		hypothetical protein													GN64H176_000568	tRNA	chr1	2076086	2076161	-		tRNA-Ser
GN64P176_000569	CDS	chr1	2129343	2130353	-		hypothetical protein													GN64H176_000569	CDS	chr1	2076257	2076951	-		hypothetical protein
GN64P176_000570	CDS	chr1	2136090	2140221	+		hypothetical protein													GN64H176_000570	CDS	chr1	2081061	2082229	+		hypothetical protein
GN64P176_000571	CDS	chr1	2142520	2142967	+		hypothetical protein													GN64H176_000571	CDS	chr1	2083178	2087347	-		hypothetical protein
GN64P176_000572	CDS	chr1	2143028	2143559	+		hypothetical protein													GN64H176_000572	CDS	chr1	2087657	2090127	-		hypothetical protein
GN64P176_000573	CDS	chr1	2143560	2144334	-		hypothetical protein													GN64H176_000573	CDS	chr1	2092170	2095490	+		hypothetical protein	EOG09261Q5L
GN64P176_000574	CDS	chr1	2144429	2147215	-		hypothetical protein													GN64H176_000574	CDS	chr1	2124502	2125246	-		hypothetical protein
GN64P176_000575	CDS	chr1	2147933	2148248	+		hypothetical protein													GN64H176_000575	CDS	chr1	2131140	2132292	-		hypothetical protein										CE4
GN64P176_000576	CDS	chr1	2148597	2149744	+		hypothetical protein													GN64H176_000576	CDS	chr1	2132491	2132823	+		hypothetical protein
GN64P176_000577	CDS	chr1	2149857	2150239	-		hypothetical protein													GN64H176_000577	CDS	chr1	2133419	2134082	+		hypothetical protein
GN64P176_000578	CDS	chr1	2150314	2151145	-		hypothetical protein													GN64H176_000578	CDS	chr1	2135634	2136396	+		hypothetical protein
GN64P176_000579	CDS	chr1	2151316	2154459	-		hypothetical protein													GN64H176_000579	CDS	chr1	2143802	2145014	-		hypothetical protein										CE4
GN64P176_000580	CDS	chr1	2154528	2155346	+		hypothetical protein	EOG09264V51	PF04699											GN64H176_000580	CDS	chr1	2148014	2150039	-		hypothetical protein
GN64P176_000581	CDS	chr1	2157055	2157376	-		hypothetical protein													GN64H176_000581	CDS	chr1	2150920	2151904	-		hypothetical protein
GN64P176_000582	CDS	chr1	2157422	2159200	+		hypothetical protein													GN64H176_000582	CDS	chr1	2155354	2157011	-		hypothetical protein
GN64P176_000583	CDS	chr1	2159794	2163422	-		hypothetical protein													GN64H176_000583	CDS	chr1	2157539	2158549	-		hypothetical protein
GN64P176_000584	CDS	chr1	2163640	2164726	+		hypothetical protein													GN64H176_000584	CDS	chr1	2164286	2168417	+		hypothetical protein
GN64P176_000585	CDS	chr1	2165428	2165776	-		hypothetical protein													GN64H176_000585	CDS	chr1	2170716	2171163	+		hypothetical protein
GN64P176_000586	CDS	chr1	2165815	2168176	+		hypothetical protein													GN64H176_000586	CDS	chr1	2171224	2171755	+		hypothetical protein
GN64P176_000587	CDS	chr1	2173696	2174290	-		hypothetical protein													GN64H176_000587	CDS	chr1	2171756	2172530	-		hypothetical protein
GN64P176_000588	CDS	chr1	2174965	2175752	-		hypothetical protein													GN64H176_000588	CDS	chr1	2172625	2175411	-		hypothetical protein
GN64P176_000589	CDS	chr1	2182740	2183938	-		hypothetical protein													GN64H176_000589	CDS	chr1	2176129	2176444	+		hypothetical protein
GN64P176_000590	CDS	chr1	2186536	2188810	+		hypothetical protein													GN64H176_000590	CDS	chr1	2176793	2177940	+		hypothetical protein
GN64P176_000591	CDS	chr1	2189221	2189695	-		hypothetical protein													GN64H176_000591	CDS	chr1	2178053	2178435	-		hypothetical protein
GN64P176_000592	CDS	chr1	2190087	2191424	-		hypothetical protein													GN64H176_000592	CDS	chr1	2178510	2182655	-		hypothetical protein
GN64P176_000593	CDS	chr1	2191557	2192825	+		hypothetical protein	EOG09263DFA	PF03587									Ribosomal RNA small subunit methyltransferase NEP1		GN64H176_000593	CDS	chr1	2182724	2184021	+		hypothetical protein
GN64P176_000594	CDS	chr1	2195543	2196884	-		hypothetical protein													GN64H176_000594	CDS	chr1	2185251	2185572	-		hypothetical protein
GN64P176_000595	CDS	chr1	2198308	2199863	-		hypothetical protein		PF02800									Glyceraldehyde-3-phosphate dehydrogenase		GN64H176_000595	CDS	chr1	2185618	2187396	+		hypothetical protein
GN64P176_000596	CDS	chr1	2204618	2206459	-		hypothetical protein													GN64H176_000596	CDS	chr1	2187990	2191618	-		hypothetical protein
GN64P176_000597	CDS	chr1	2210001	2212009	+		hypothetical protein													GN64H176_000597	CDS	chr1	2191836	2192922	+		hypothetical protein
GN64P176_000598	CDS	chr1	2214510	2216997	-		hypothetical protein													GN64H176_000598	CDS	chr1	2193624	2193972	-		hypothetical protein
GN64P176_000599	CDS	chr1	2218244	2218925	+		hypothetical protein													GN64H176_000599	CDS	chr1	2194011	2196372	+		hypothetical protein
GN64P176_000600	CDS	chr1	2227627	2228210	+		hypothetical protein													GN64H176_000600	CDS	chr1	2201892	2202486	-		hypothetical protein
GN64P176_000601	CDS	chr1	2230258	2230737	-		hypothetical protein													GN64H176_000601	CDS	chr1	2203161	2203963	-		hypothetical protein
GN64P176_000602	CDS	chr1	2234425	2235341	-		hypothetical protein													GN64H176_000602	CDS	chr1	2204300	2204747	-		hypothetical protein
GN64P176_000603	CDS	chr1	2244909	2246528	-		hypothetical protein													GN64H176_000603	CDS	chr1	2210936	2212134	-		hypothetical protein
GN64P176_000604	CDS	chr1	2259494	2260077	+		hypothetical protein													GN64H176_000604	CDS	chr1	2214732	2217006	+		hypothetical protein
GN64P176_000605	CDS	chr1	2262125	2262604	-		hypothetical protein													GN64H176_000605	CDS	chr1	2217417	2217891	-		hypothetical protein
GN64P176_000606	CDS	chr1	2266292	2267208	-		hypothetical protein													GN64H176_000606	CDS	chr1	2218283	2219620	-		hypothetical protein
GN64P176_000607	CDS	chr1	2276776	2278395	-		hypothetical protein													GN64H176_000607	CDS	chr1	2219753	2221742	+		hypothetical protein	EOG09263DFA	PF03587									Ribosomal RNA small subunit methyltransferase NEP1
GN64P176_000608	CDS	chr1	2293745	2295064	+		hypothetical protein		PF01014											GN64H176_000608	CDS	chr1	2223942	2225080	-		hypothetical protein
GN64P176_000609	CDS	chr1	2295747	2296065	+		hypothetical protein													GN64H176_000609	CDS	chr1	2226504	2228059	-		hypothetical protein		PF02800									Glyceraldehyde-3-phosphate dehydrogenase
GN64P176_000610	CDS	chr1	2297760	2299865	+		hypothetical protein													GN64H176_000610	CDS	chr1	2238889	2240205	+		hypothetical protein
GN64P176_000611	CDS	chr1	2299947	2300250	-		hypothetical protein													GN64H176_000611	CDS	chr1	2246440	2247121	+		hypothetical protein
GN64P176_000612	CDS	chr1	2302312	2303631	+		hypothetical protein		PF01014											GN64H176_000612	CDS	chr1	2248713	2251374	-		hypothetical protein
GN64P176_000613	CDS	chr1	2304314	2304632	+		hypothetical protein													GN64H176_000613	CDS	chr1	2255832	2256418	+		hypothetical protein
GN64P176_000614	CDS	chr1	2306327	2308432	+		hypothetical protein													GN64H176_000614	CDS	chr1	2258444	2258948	-		hypothetical protein
GN64P176_000615	CDS	chr1	2308514	2308817	-		hypothetical protein													GN64H176_000615	CDS	chr1	2268291	2269467	+		hypothetical protein
GN64P176_000616	tRNA	chr1	2314135	2314221	+		tRNA-Thr													GN64H176_000616	CDS	chr1	2270446	2272062	-		hypothetical protein
GN64P176_000617	CDS	chr1	2328475	2329129	-		hypothetical protein													GN64H176_000617	CDS	chr1	2285045	2285631	+		hypothetical protein
GN64P176_000618	CDS	chr1	2329153	2331324	-		hypothetical protein													GN64H176_000618	CDS	chr1	2287656	2288159	-		hypothetical protein
GN64P176_000619	CDS	chr1	2344888	2345840	+		hypothetical protein													GN64H176_000619	CDS	chr1	2294638	2295281	+		hypothetical protein
GN64P176_000620	CDS	chr1	2346542	2349194	-		hypothetical protein													GN64H176_000620	CDS	chr1	2300262	2301294	+		hypothetical protein
GN64P176_000621	CDS	chr1	2370033	2371739	-		hypothetical protein													GN64H176_000621	CDS	chr1	2302367	2303888	-		hypothetical protein
GN64P176_000622	CDS	chr1	2377042	2380315	+		hypothetical protein													GN64H176_000622	CDS	chr1	2305166	2305493	+		hypothetical protein
GN64P176_000623	CDS	chr1	2381524	2382161	+		hypothetical protein													GN64H176_000623	CDS	chr1	2318038	2318851	-		hypothetical protein
GN64P176_000624	CDS	chr1	2384536	2387890	-		hypothetical protein													GN64H176_000624	CDS	chr1	2319215	2320532	+		hypothetical protein		PF01014
GN64P176_000625	CDS	chr1	2395008	2398103	-		hypothetical protein													GN64H176_000625	CDS	chr1	2321215	2321533	+		hypothetical protein
GN64P176_000626	CDS	chr1	2402247	2403465	+		hypothetical protein													GN64H176_000626	CDS	chr1	2323230	2323951	+		hypothetical protein
GN64P176_000627	CDS	chr1	2405092	2407826	-		hypothetical protein													GN64H176_000627	CDS	chr1	2324058	2325406	+		hypothetical protein
GN64P176_000628	CDS	chr1	2407854	2410596	-		hypothetical protein													GN64H176_000628	CDS	chr1	2325414	2325723	-		hypothetical protein
GN64P176_000629	CDS	chr1	2414737	2415955	+		hypothetical protein													GN64H176_000629	CDS	chr1	2333286	2334605	+		hypothetical protein		PF01014
GN64P176_000630	CDS	chr1	2417582	2420318	-		hypothetical protein													GN64H176_000630	CDS	chr1	2335288	2335606	+		hypothetical protein
GN64P176_000631	CDS	chr1	2420346	2423088	-		hypothetical protein													GN64H176_000631	CDS	chr1	2337301	2338022	+		hypothetical protein
GN64P176_000632	CDS	chr1	2427229	2428447	+		hypothetical protein													GN64H176_000632	CDS	chr1	2338129	2339406	+		hypothetical protein
GN64P176_000633	CDS	chr1	2430074	2432816	-		hypothetical protein													GN64H176_000633	CDS	chr1	2339488	2339791	-		hypothetical protein
GN64P176_000634	CDS	chr1	2436958	2438176	+		hypothetical protein													GN64H176_000634	tRNA	chr1	2345110	2345196	+		tRNA-Thr
GN64P176_000635	CDS	chr1	2439803	2442545	-		hypothetical protein													GN64H176_000635	CDS	chr1	2359438	2362282	-		hypothetical protein
GN64P176_000636	CDS	chr1	2446687	2447905	+		hypothetical protein													GN64H176_000636	CDS	chr1	2374657	2375609	+		hypothetical protein
GN64P176_000637	CDS	chr1	2449532	2452273	-		hypothetical protein													GN64H176_000637	CDS	chr1	2376143	2378963	-		hypothetical protein
GN64P176_000638	CDS	chr1	2456403	2457621	+		hypothetical protein													GN64H176_000638	CDS	chr1	2385960	2386882	+		hypothetical protein
GN64P176_000639	CDS	chr1	2459022	2459723	-		hypothetical protein													GN64H176_000639	CDS	chr1	2399106	2400812	-		hypothetical protein
GN64P176_000640	CDS	chr1	2459923	2461542	+		hypothetical protein	EOG092632WW	PF00316									Fructose-1,6-bisphosphatase, cytosolic		GN64H176_000640	CDS	chr1	2406115	2409388	+		hypothetical protein
GN64P176_000641	CDS	chr1	2461998	2463226	-		hypothetical protein													GN64H176_000641	CDS	chr1	2429032	2432127	-		hypothetical protein
GN64P176_000642	CDS	chr1	2469323	2469760	+		hypothetical protein													GN64H176_000642	CDS	chr1	2436762	2437489	+		hypothetical protein
GN64P176_000643	CDS	chr1	2469842	2471004	+		hypothetical protein													GN64H176_000643	CDS	chr1	2439115	2441857	-		hypothetical protein
GN64P176_000644	CDS	chr1	2471046	2472041	-		hypothetical protein													GN64H176_000644	CDS	chr1	2446145	2447362	+		hypothetical protein
GN64P176_000645	CDS	chr1	2472834	2474561	-		hypothetical protein													GN64H176_000645	CDS	chr1	2448762	2449463	-		hypothetical protein
GN64P176_000646	CDS	chr1	2475577	2478486	+		hypothetical protein													GN64H176_000646	CDS	chr1	2449663	2451283	+		hypothetical protein	EOG092632WW	PF00316									Fructose-1,6-bisphosphatase, cytosolic
GN64P176_000647	CDS	chr1	2484140	2484925	+		hypothetical protein													GN64H176_000647	CDS	chr1	2451739	2452969	-		hypothetical protein
GN64P176_000648	CDS	chr1	2488984	2489797	-		hypothetical protein													GN64H176_000648	CDS	chr1	2459066	2459503	+		hypothetical protein
GN64P176_000649	CDS	chr1	2491477	2492600	+		hypothetical protein													GN64H176_000649	CDS	chr1	2459585	2460200	+		hypothetical protein
GN64P176_000650	CDS	chr1	2495485	2498424	-		hypothetical protein													GN64H176_000650	CDS	chr1	2464140	2466920	+		hypothetical protein
GN64P176_000651	CDS	chr1	2512966	2514309	+		hypothetical protein													GN64H176_000651	CDS	chr1	2467070	2470002	-		hypothetical protein
GN64P176_000652	CDS	chr1	2525531	2526238	+		hypothetical protein													GN64H176_000652	CDS	chr1	2472031	2472816	+		hypothetical protein
GN64P176_000653	CDS	chr1	2531931	2533695	+		hypothetical protein													GN64H176_000653	CDS	chr1	2476876	2477689	-		hypothetical protein
GN64P176_000654	CDS	chr1	2534808	2536019	+		hypothetical protein													GN64H176_000654	CDS	chr1	2477815	2478544	-		hypothetical protein
GN64P176_000655	CDS	chr1	2537077	2537687	+		hypothetical protein													GN64H176_000655	CDS	chr1	2479368	2480499	+		hypothetical protein
GN64P176_000656	CDS	chr1	2547681	2549010	+		hypothetical protein													GN64H176_000656	CDS	chr1	2498456	2499110	+		hypothetical protein
GN64P176_000657	CDS	chr1	2567948	2568427	+		hypothetical protein													GN64H176_000657	CDS	chr1	2526758	2527338	+		hypothetical protein
GN64P176_000658	CDS	chr1	2570670	2571946	+		hypothetical protein													GN64H176_000658	CDS	chr1	2531264	2533028	+		hypothetical protein
GN64P176_000659	CDS	chr1	2574817	2575253	+		hypothetical protein	EOG09265D7J												GN64H176_000659	CDS	chr1	2534141	2535352	+		hypothetical protein
GN64P176_000660	CDS	chr1	2575273	2579065	+		hypothetical protein		PF16187							M16A				GN64H176_000660	CDS	chr1	2536541	2537021	+		hypothetical protein
GN64P176_000661	CDS	chr1	2579813	2580245	+		hypothetical protein													GN64H176_000661	CDS	chr1	2546656	2548003	+		hypothetical protein
GN64P176_000662	CDS	chr1	2580522	2581393	-		hypothetical protein													GN64H176_000662	tRNA	chr1	2552087	2552173	+		tRNA-Thr
GN64P176_000663	CDS	chr1	2581853	2582562	-		hypothetical protein													GN64H176_000663	CDS	chr1	2562944	2563380	+		hypothetical protein	EOG09265D7J
GN64P176_000664	CDS	chr1	2605822	2606356	-		hypothetical protein													GN64H176_000664	CDS	chr1	2563400	2567196	+		hypothetical protein		PF16187							M16A
GN64P176_000665	CDS	chr1	2613698	2616472	+		hypothetical protein													GN64H176_000665	CDS	chr1	2567941	2568373	+		hypothetical protein
GN64P176_000666	CDS	chr1	2620403	2622843	-		hypothetical protein													GN64H176_000666	CDS	chr1	2568650	2569523	-		hypothetical protein
GN64P176_000667	CDS	chr1	2628639	2629175	-		hypothetical protein													GN64H176_000667	CDS	chr1	2569983	2570692	-		hypothetical protein
GN64P176_000668	CDS	chr1	2630130	2631074	-		hypothetical protein													GN64H176_000668	CDS	chr1	2588081	2588890	+		hypothetical protein
GN64P176_000669	CDS	chr1	2635301	2637972	-		hypothetical protein		PF02776									Acetolactate synthase, mitochondrial		GN64H176_000669	CDS	chr1	2604215	2605086	+		hypothetical protein
GN64P176_000670	CDS	chr1	2638076	2642187	+		hypothetical protein		PF02792									Protein mago nashi		GN64H176_000670	CDS	chr1	2615605	2615888	+		hypothetical protein
GN64P176_000671	CDS	chr1	2644319	2645393	-		hypothetical protein													GN64H176_000671	CDS	chr1	2617397	2618074	-		hypothetical protein
GN64P176_000672	CDS	chr1	2649411	2650553	+		hypothetical protein													GN64H176_000672	CDS	chr1	2618900	2619340	-		hypothetical protein
GN64P176_000673	CDS	chr1	2651085	2655220	-		hypothetical protein		PF04499											GN64H176_000673	CDS	chr1	2624070	2627867	-		hypothetical protein		PF02776									Acetolactate synthase, mitochondrial
GN64P176_000674	CDS	chr1	2655325	2657360	-		hypothetical protein	EOG092621YU												GN64H176_000674	CDS	chr1	2629663	2630969	+		hypothetical protein		PF02792									Protein mago nashi
GN64P176_000675	CDS	chr1	2658520	2658934	-		hypothetical protein													GN64H176_000675	CDS	chr1	2633101	2634175	-		hypothetical protein
GN64P176_000676	CDS	chr1	2660486	2662027	-		hypothetical protein													GN64H176_000676	CDS	chr1	2638194	2639336	+		hypothetical protein
GN64P176_000677	CDS	chr1	2662201	2662654	-		hypothetical protein													GN64H176_000677	CDS	chr1	2639868	2644003	-		hypothetical protein		PF04499
GN64P176_000678	CDS	chr1	2664474	2667092	-		hypothetical protein	EOG092621X3												GN64H176_000678	CDS	chr1	2644108	2646145	-		hypothetical protein	EOG092621YU
GN64P176_000679	CDS	chr1	2667221	2669045	+		hypothetical protein	EOG09262X8R	PF01008											GN64H176_000679	CDS	chr1	2647371	2648211	-		hypothetical protein
GN64P176_000680	CDS	chr1	2670045	2671774	-		hypothetical protein											Ribose-phosphate pyrophosphokinase 2		GN64H176_000680	CDS	chr1	2649337	2650881	-		hypothetical protein
GN64P176_000681	CDS	chr1	2672683	2674854	+		hypothetical protein													GN64H176_000681	CDS	chr1	2651055	2651508	-		hypothetical protein
GN64P176_000682	CDS	chr1	2682596	2685566	+		hypothetical protein													GN64H176_000682	CDS	chr1	2653328	2655946	-		hypothetical protein	EOG092621X3
GN64P176_000683	tRNA	chr1	2686654	2686740	+		tRNA-Thr													GN64H176_000683	CDS	chr1	2656075	2657899	+		hypothetical protein	EOG09262X8R	PF01008
GN64P176_000684	tRNA	chr1	2687076	2687162	+		tRNA-Thr													GN64H176_000684	CDS	chr1	2658899	2660629	-		hypothetical protein											Ribose-phosphate pyrophosphokinase 2
GN64P176_000685	CDS	chr1	2693092	2695272	+		hypothetical protein													GN64H176_000685	CDS	chr1	2681297	2683477	+		hypothetical protein
GN64P176_000686	CDS	chr1	2695830	2697055	-		hypothetical protein													GN64H176_000686	CDS	chr1	2684035	2685260	-		hypothetical protein
GN64P176_000687	tRNA	chr1	2697130	2697202	+		tRNA-Asp													GN64H176_000687	tRNA	chr1	2685335	2685407	+		tRNA-Asp
GN64P176_000688	CDS	chr1	2697283	2697669	-		hypothetical protein													GN64H176_000688	CDS	chr1	2685488	2685874	-		hypothetical protein
GN64P176_000689	CDS	chr1	2697915	2698397	-		hypothetical protein											Histone H4		GN64H176_000689	CDS	chr1	2686167	2686649	-		hypothetical protein											Histone H4
GN64P176_000690	CDS	chr1	2698907	2699586	+		hypothetical protein		PF00125									Histone H3.2		GN64H176_000690	CDS	chr1	2687159	2687838	+		hypothetical protein		PF00125									Histone H3.2
GN64P176_000691	CDS	chr1	2709073	2709424	-		hypothetical protein													GN64H176_000691	CDS	chr1	2690973	2695079	-		hypothetical protein
GN64P176_000692	CDS	chr1	2709498	2711156	-		hypothetical protein													GN64H176_000692	CDS	chr1	2697364	2697715	-		hypothetical protein
GN64P176_000693	CDS	chr1	2715966	2716560	-		hypothetical protein													GN64H176_000693	CDS	chr1	2697789	2699447	-		hypothetical protein
GN64P176_000694	CDS	chr1	2716593	2719021	+		hypothetical protein													GN64H176_000694	CDS	chr1	2704237	2704831	-		hypothetical protein
GN64P176_000695	CDS	chr1	2721954	2723521	+		hypothetical protein													GN64H176_000695	CDS	chr1	2704864	2705256	+		hypothetical protein
GN64P176_000696	CDS	chr1	2726799	2733065	+		hypothetical protein													GN64H176_000696	CDS	chr1	2705915	2707313	+		hypothetical protein
GN64P176_000697	CDS	chr1	2735693	2739708	+		hypothetical protein													GN64H176_000697	CDS	chr1	2710245	2711812	+		hypothetical protein
GN64P176_000698	CDS	chr1	2740363	2743951	+		hypothetical protein	EOG09260T28	PF03635											GN64H176_000698	CDS	chr1	2715082	2721348	+		hypothetical protein
GN64P176_000699	CDS	chr1	2744897	2749660	-		hypothetical protein													GN64H176_000699	CDS	chr1	2723976	2727019	+		hypothetical protein
GN64P176_000700	CDS	chr1	2749868	2750590	+		hypothetical protein													GN64H176_000700	CDS	chr1	2728646	2732232	+		hypothetical protein	EOG09260T28	PF03635
GN64P176_000701	CDS	chr1	2751297	2754087	-		hypothetical protein													GN64H176_000701	CDS	chr1	2732378	2732710	-		hypothetical protein
GN64P176_000702	CDS	chr1	2754213	2754539	+		hypothetical protein													GN64H176_000702	CDS	chr1	2733178	2737940	-		hypothetical protein
GN64P176_000703	CDS	chr1	2758629	2759508	+		hypothetical protein													GN64H176_000703	CDS	chr1	2738046	2738870	+		hypothetical protein
GN64P176_000704	CDS	chr1	2762185	2765053	-		hypothetical protein													GN64H176_000704	CDS	chr1	2739577	2742367	-		hypothetical protein
GN64P176_000705	CDS	chr1	2765193	2766912	-		hypothetical protein	EOG09261S7X	PF12929											GN64H176_000705	CDS	chr1	2742571	2743051	+		hypothetical protein
GN64P176_000706	CDS	chr1	2770695	2773940	+		hypothetical protein													GN64H176_000706	CDS	chr1	2747234	2747717	+		hypothetical protein
GN64P176_000707	CDS	chr1	2776633	2778128	+		hypothetical protein													GN64H176_000707	CDS	chr1	2750553	2750967	-		hypothetical protein
GN64P176_000708	CDS	chr1	2778872	2779453	-		hypothetical protein													GN64H176_000708	CDS	chr1	2753314	2755033	-		hypothetical protein	EOG09261S7X	PF12929
GN64P176_000709	CDS	chr1	2779747	2783541	-		hypothetical protein													GN64H176_000709	CDS	chr1	2758817	2761841	+		hypothetical protein
GN64P176_000710	CDS	chr1	2787336	2790126	-		hypothetical protein		PF00221											GN64H176_000710	CDS	chr1	2764531	2766023	+		hypothetical protein
GN64P176_000711	CDS	chr1	2798623	2800205	+		hypothetical protein	EOG092629RT												GN64H176_000711	CDS	chr1	2766767	2767348	-		hypothetical protein
GN64P176_000712	CDS	chr1	2800702	2801236	-		hypothetical protein													GN64H176_000712	CDS	chr1	2767642	2771600	-		hypothetical protein
GN64P176_000713	CDS	chr1	2802035	2802655	-		hypothetical protein													GN64H176_000713	CDS	chr1	2773564	2774740	-		hypothetical protein
GN64P176_000714	CDS	chr1	2802839	2804533	+		hypothetical protein													GN64H176_000714	CDS	chr1	2775397	2778495	-		hypothetical protein		PF00221
GN64P176_000715	CDS	chr1	2814854	2816831	+		hypothetical protein													GN64H176_000715	CDS	chr1	2782244	2784354	-		hypothetical protein
GN64P176_000716	CDS	chr1	2831428	2831899	+		hypothetical protein													GN64H176_000716	CDS	chr1	2784678	2786256	+		hypothetical protein	EOG092629RT
GN64P176_000717	CDS	chr1	2832032	2832496	+		hypothetical protein													GN64H176_000717	CDS	chr1	2786778	2787312	-		hypothetical protein
GN64P176_000718	CDS	chr1	2836990	2840969	+		hypothetical protein		PF16653											GN64H176_000718	CDS	chr1	2788111	2788731	-		hypothetical protein
GN64P176_000719	CDS	chr1	2847788	2849912	+		hypothetical protein													GN64H176_000719	CDS	chr1	2789005	2789939	+		hypothetical protein
GN64P176_000720	CDS	chr1	2854666	2860321	-		hypothetical protein		PF12436							C19				GN64H176_000720	CDS	chr1	2790132	2790609	+		hypothetical protein
GN64P176_000721	CDS	chr1	2860414	2862157	+		hypothetical protein										CE4			GN64H176_000721	CDS	chr1	2804876	2806342	+		hypothetical protein
GN64P176_000722	CDS	chr1	2862567	2863070	+		hypothetical protein													GN64H176_000722	CDS	chr1	2809687	2810158	+		hypothetical protein
GN64P176_000723	CDS	chr1	2863586	2865316	-		hypothetical protein													GN64H176_000723	CDS	chr1	2810291	2810756	+		hypothetical protein
GN64P176_000724	CDS	chr1	2865896	2866927	+		hypothetical protein													GN64H176_000724	CDS	chr1	2813415	2814700	+		hypothetical protein
GN64P176_000725	CDS	chr1	2867111	2868011	+		hypothetical protein													GN64H176_000725	CDS	chr1	2815250	2819226	+		hypothetical protein		PF16653
GN64P176_000726	CDS	chr1	2873922	2874758	-		hypothetical protein													GN64H176_000726	CDS	chr1	2824281	2824710	-		hypothetical protein
GN64P176_000727	CDS	chr1	2877169	2880258	+		hypothetical protein													GN64H176_000727	CDS	chr1	2828140	2830264	+		hypothetical protein
GN64P176_000728	CDS	chr1	2889682	2891294	+		hypothetical protein													GN64H176_000728	CDS	chr1	2834119	2840577	-		hypothetical protein		PF12436							C19
GN64P176_000729	CDS	chr1	2902194	2902858	-		hypothetical protein													GN64H176_000729	CDS	chr1	2840670	2842413	+		hypothetical protein										CE4
GN64P176_000730	CDS	chr1	2906127	2906903	-		hypothetical protein													GN64H176_000730	CDS	chr1	2842823	2843326	+		hypothetical protein
GN64P176_000731	CDS	chr1	2907563	2908434	+		hypothetical protein													GN64H176_000731	CDS	chr1	2843842	2845573	-		hypothetical protein
GN64P176_000732	CDS	chr1	2910953	2912500	-		hypothetical protein													GN64H176_000732	CDS	chr1	2846153	2847184	+		hypothetical protein
GN64P176_000733	CDS	chr1	2912874	2913603	+		hypothetical protein													GN64H176_000733	CDS	chr1	2847368	2848268	+		hypothetical protein
GN64P176_000734	CDS	chr1	2917125	2917887	+		hypothetical protein													GN64H176_000734	CDS	chr1	2857421	2860510	+		hypothetical protein
GN64P176_000735	CDS	chr1	2932936	2935791	+		hypothetical protein													GN64H176_000735	CDS	chr1	2862272	2864057	+		hypothetical protein
GN64P176_000736	CDS	chr1	2938279	2941061	+		hypothetical protein													GN64H176_000736	CDS	chr1	2866035	2867250	-		hypothetical protein
GN64P176_000737	CDS	chr1	2942899	2943634	+		hypothetical protein													GN64H176_000737	CDS	chr1	2869935	2871547	+		hypothetical protein
GN64P176_000738	CDS	chr1	2949599	2950124	-		hypothetical protein													GN64H176_000738	CDS	chr1	2881310	2881910	-		hypothetical protein
GN64P176_000739	CDS	chr1	2953676	2954902	-		hypothetical protein													GN64H176_000739	CDS	chr1	2882445	2883109	-		hypothetical protein
GN64P176_000740	CDS	chr1	2959749	2960381	-		hypothetical protein													GN64H176_000740	CDS	chr1	2886375	2887151	-		hypothetical protein
GN64P176_000741	CDS	chr1	2968373	2970194	-		hypothetical protein									S09X	CE10			GN64H176_000741	CDS	chr1	2887811	2888682	+		hypothetical protein
GN64P176_000742	CDS	chr1	2970788	2972412	-		hypothetical protein													GN64H176_000742	CDS	chr1	2891201	2892748	-		hypothetical protein
GN64P176_000743	CDS	chr1	2977985	2981118	+		hypothetical protein													GN64H176_000743	CDS	chr1	2897373	2898135	+		hypothetical protein
GN64P176_000744	CDS	chr1	2981208	2982043	+		hypothetical protein													GN64H176_000744	CDS	chr1	2913202	2916057	+		hypothetical protein
GN64P176_000745	CDS	chr1	2991652	2991997	+		hypothetical protein													GN64H176_000745	CDS	chr1	2918545	2921327	+		hypothetical protein
GN64P176_000746	CDS	chr1	2992687	2993128	+		hypothetical protein													GN64H176_000746	CDS	chr1	2923165	2923900	+		hypothetical protein
GN64P176_000747	CDS	chr1	2993306	2993915	-		hypothetical protein													GN64H176_000747	CDS	chr1	2927004	2927364	-		hypothetical protein
GN64P176_000748	CDS	chr1	2995083	2996970	-		hypothetical protein													GN64H176_000748	CDS	chr1	2933933	2935159	-		hypothetical protein
GN64P176_000749	CDS	chr1	2998453	2998864	+		hypothetical protein													GN64H176_000749	CDS	chr1	2939206	2941448	-		hypothetical protein
GN64P176_000750	CDS	chr1	3002024	3002976	-		hypothetical protein													GN64H176_000750	CDS	chr1	2948625	2950413	-		hypothetical protein									S09X	CE10
GN64P176_000751	CDS	chr1	3009333	3009786	+		hypothetical protein													GN64H176_000751	CDS	chr1	2951043	2952658	-		hypothetical protein
GN64P176_000752	CDS	chr1	3009964	3011763	-		hypothetical protein													GN64H176_000752	CDS	chr1	2961260	2961918	-		hypothetical protein
GN64P176_000753	CDS	chr1	3013740	3014232	+		hypothetical protein													GN64H176_000753	CDS	chr1	2963750	2966883	+		hypothetical protein
GN64P176_000754	CDS	chr1	3014579	3014935	-		hypothetical protein													GN64H176_000754	CDS	chr1	2966973	2967808	+		hypothetical protein
GN64P176_000755	CDS	chr1	3015301	3016045	-		hypothetical protein													GN64H176_000755	CDS	chr1	2977393	2977738	+		hypothetical protein
GN64P176_000756	CDS	chr1	3016238	3016886	+		hypothetical protein													GN64H176_000756	CDS	chr1	2978428	2978869	+		hypothetical protein
GN64P176_000757	CDS	chr1	3019566	3021110	+		hypothetical protein													GN64H176_000757	CDS	chr1	2979047	2979656	-		hypothetical protein
GN64P176_000758	CDS	chr1	3022230	3025677	-		hypothetical protein		PF01602;PF12717											GN64H176_000758	CDS	chr1	2980829	2982716	-		hypothetical protein
GN64P176_000759	CDS	chr1	3039810	3046082	-		hypothetical protein		PF00168											GN64H176_000759	CDS	chr1	2990438	2990891	+		hypothetical protein
GN64P176_000760	CDS	chr1	3046331	3046931	+		hypothetical protein													GN64H176_000760	CDS	chr1	2991069	2993115	-		hypothetical protein
GN64P176_000761	CDS	chr1	3047409	3048342	-		hypothetical protein													GN64H176_000761	CDS	chr1	2999303	2999672	+		hypothetical protein
GN64P176_000762	CDS	chr1	3048569	3048929	+		hypothetical protein													GN64H176_000762	CDS	chr1	3000612	3001354	-		hypothetical protein
GN64P176_000763	CDS	chr1	3049330	3050261	+		hypothetical protein													GN64H176_000763	CDS	chr1	3001547	3002195	+		hypothetical protein
GN64P176_000764	tRNA	chr1	3069401	3069476	+		tRNA-Ser													GN64H176_000764	CDS	chr1	3004778	3005105	-		hypothetical protein
GN64P176_000765	CDS	chr1	3071634	3071986	-		hypothetical protein													GN64H176_000765	CDS	chr1	3005154	3005619	+		hypothetical protein
GN64P176_000766	CDS	chr1	3072884	3073826	-		hypothetical protein													GN64H176_000766	CDS	chr1	3005654	3006417	+		hypothetical protein
GN64P176_000767	CDS	chr1	3081994	3082223	+		hypothetical protein													GN64H176_000767	CDS	chr1	3007540	3009427	-		hypothetical protein
GN64P176_000768	CDS	chr1	3091936	3092405	+		hypothetical protein													GN64H176_000768	CDS	chr1	3009719	3010571	-		hypothetical protein											AP-1 complex subunit beta-1
GN64P176_000769	CDS	chr1	3115183	3117615	-		hypothetical protein													GN64H176_000769	CDS	chr1	3010681	3011403	-		hypothetical protein
GN64P176_000770	CDS	chr1	3123433	3124148	+		hypothetical protein													GN64H176_000770	CDS	chr1	3015743	3022016	-		hypothetical protein		PF00168
GN64P176_000771	CDS	chr1	3124813	3125280	-		hypothetical protein													GN64H176_000771	CDS	chr1	3022265	3022865	+		hypothetical protein
GN64P176_000772	CDS	chr1	3125699	3126733	-		hypothetical protein													GN64H176_000772	CDS	chr1	3023764	3024171	+		hypothetical protein
GN64P176_000773	CDS	chr1	3127614	3131698	+		hypothetical protein	EOG09260DXP												GN64H176_000773	CDS	chr1	3024705	3025065	+		hypothetical protein
GN64P176_000774	CDS	chr1	3134162	3135980	+		hypothetical protein													GN64H176_000774	CDS	chr1	3025466	3026396	+		hypothetical protein
GN64P176_000775	CDS	chr1	3142847	3145160	-		hypothetical protein													GN64H176_000775	CDS	chr1	3043457	3043757	+		hypothetical protein
GN64P176_000776	CDS	chr1	3156143	3158170	+		hypothetical protein													GN64H176_000776	CDS	chr1	3053911	3054548	+		hypothetical protein
GN64P176_000777	CDS	chr1	3169903	3173448	-		hypothetical protein													GN64H176_000777	CDS	chr1	3069757	3070200	+		hypothetical protein
GN64P176_000778	CDS	chr1	3175253	3178762	+		hypothetical protein													GN64H176_000778	CDS	chr1	3072641	3074118	+		hypothetical protein
GN64P176_000779	CDS	chr1	3183354	3186760	+		hypothetical protein													GN64H176_000779	CDS	chr1	3079844	3084667	+		hypothetical protein
GN64P176_000780	CDS	chr1	3187901	3188684	-		hypothetical protein													GN64H176_000780	CDS	chr1	3089742	3091668	+		hypothetical protein											ATP-dependent RNA helicase DOB1
GN64P176_000781	CDS	chr1	3189278	3189711	-		hypothetical protein													GN64H176_000781	CDS	chr1	3092498	3094151	-		hypothetical protein
GN64P176_000782	CDS	chr1	3190443	3192038	-		hypothetical protein													GN64H176_000782	CDS	chr1	3130225	3130528	+		hypothetical protein
GN64P176_000783	CDS	chr1	3192141	3193849	+		hypothetical protein													GN64H176_000783	CDS	chr1	3131300	3131881	-		hypothetical protein
GN64P176_000784	CDS	chr1	3193902	3194633	+		hypothetical protein													GN64H176_000784	CDS	chr1	3141397	3142112	+		hypothetical protein
GN64P176_000785	CDS	chr1	3208123	3211935	+		hypothetical protein													GN64H176_000785	CDS	chr1	3142952	3144670	-		hypothetical protein
GN64P176_000786	CDS	chr1	3222942	3223461	+		hypothetical protein													GN64H176_000786	CDS	chr1	3144747	3148831	+		hypothetical protein	EOG09260DXP
GN64P176_000787	CDS	chr1	3241396	3241915	-		hypothetical protein													GN64H176_000787	tRNA	chr1	3151548	3151619	-		tRNA-Ser
GN64P176_000788	CDS	chr1	3245816	3246653	-		hypothetical protein													GN64H176_000788	tRNA	chr1	3151758	3151829	-		tRNA-Ser
GN64P176_000789	CDS	chr1	3246790	3249644	-		hypothetical protein													GN64H176_000789	tRNA	chr1	3152015	3152086	+		tRNA-Ser
GN64P176_000790	CDS	chr1	3250087	3251578	+		hypothetical protein													GN64H176_000790	CDS	chr1	3158259	3160572	-		hypothetical protein
GN64P176_000791	tRNA	chr1	3252342	3252414	-		tRNA-Ala													GN64H176_000791	CDS	chr1	3168220	3170069	+		hypothetical protein
GN64P176_000792	CDS	chr1	3253029	3255076	+		hypothetical protein													GN64H176_000792	CDS	chr1	3171563	3172889	+		hypothetical protein
GN64P176_000793	CDS	chr1	3257813	3261014	+		hypothetical protein													GN64H176_000793	CDS	chr1	3185506	3187359	-		hypothetical protein
GN64P176_000794	CDS	chr1	3264976	3265702	-		hypothetical protein													GN64H176_000794	CDS	chr1	3187400	3189065	-		hypothetical protein
GN64P176_000795	CDS	chr1	3267223	3267613	-		hypothetical protein													GN64H176_000795	CDS	chr1	3190870	3194379	+		hypothetical protein
GN64P176_000796	CDS	chr1	3271154	3271454	+		hypothetical protein													GN64H176_000796	CDS	chr1	3203538	3204231	-		hypothetical protein
GN64P176_000797	CDS	chr1	3272099	3273278	+		hypothetical protein													GN64H176_000797	CDS	chr1	3206001	3207596	-		hypothetical protein
GN64P176_000798	CDS	chr1	3274120	3276643	-		hypothetical protein	EOG09264V3H												GN64H176_000798	CDS	chr1	3207971	3209413	+		hypothetical protein
GN64P176_000799	CDS	chr1	3276705	3277013	+		hypothetical protein													GN64H176_000799	CDS	chr1	3209466	3210197	+		hypothetical protein
GN64P176_000800	CDS	chr1	3277718	3278681	+		hypothetical protein													GN64H176_000800	CDS	chr1	3217512	3217977	+		hypothetical protein
GN64P176_000801	CDS	chr1	3290203	3291495	+		hypothetical protein													GN64H176_000801	CDS	chr1	3228702	3231427	+		hypothetical protein
GN64P176_000802	CDS	chr1	3291691	3293378	+		hypothetical protein													GN64H176_000802	CDS	chr1	3231679	3232908	+		hypothetical protein
GN64P176_000803	CDS	chr1	3293722	3295492	-		hypothetical protein													GN64H176_000803	CDS	chr1	3241130	3241734	+		hypothetical protein
GN64P176_000804	CDS	chr1	3303775	3304201	+		hypothetical protein													GN64H176_000804	CDS	chr1	3241776	3242948	+		hypothetical protein
GN64P176_000805	CDS	chr1	3304736	3305975	+		hypothetical protein													GN64H176_000805	CDS	chr1	3253134	3255137	-		hypothetical protein
GN64P176_000806	CDS	chr1	3308317	3309916	+		hypothetical protein	EOG09264G0H												GN64H176_000806	CDS	chr1	3261566	3261890	+		hypothetical protein
GN64P176_000807	CDS	chr1	3310706	3311940	+		hypothetical protein													GN64H176_000807	CDS	chr1	3268062	3269731	+		hypothetical protein
GN64P176_000808	CDS	chr1	3337396	3339332	-		hypothetical protein													GN64H176_000808	tRNA	chr1	3270344	3270416	-		tRNA-Ala
GN64P176_000809	CDS	chr1	3344277	3344769	-		hypothetical protein													GN64H176_000809	CDS	chr1	3275815	3276318	+		hypothetical protein
GN64P176_000810	CDS	chr1	3349652	3351129	+		hypothetical protein													GN64H176_000810	CDS	chr1	3277710	3278129	-		hypothetical protein
GN64P176_000811	CDS	chr1	3355611	3356385	+		hypothetical protein													GN64H176_000811	CDS	chr1	3278487	3279016	+		hypothetical protein
GN64P176_000812	CDS	chr1	3356525	3356932	+		hypothetical protein													GN64H176_000812	CDS	chr1	3281205	3282785	+		hypothetical protein
GN64P176_000813	CDS	chr1	3359179	3360265	-		hypothetical protein													GN64H176_000813	CDS	chr1	3282805	3283192	+		hypothetical protein
GN64P176_000814	CDS	chr1	3361709	3363627	+		hypothetical protein													GN64H176_000814	CDS	chr1	3288777	3289821	-		hypothetical protein
GN64P176_000815	CDS	chr1	3371812	3373228	+		hypothetical protein													GN64H176_000815	CDS	chr1	3291022	3291409	-		hypothetical protein
GN64P176_000816	CDS	chr1	3373344	3373983	-		hypothetical protein													GN64H176_000816	CDS	chr1	3295898	3297077	+		hypothetical protein
GN64P176_000817	CDS	chr1	3374385	3376695	-		hypothetical protein													GN64H176_000817	CDS	chr1	3297921	3300444	-		hypothetical protein	EOG09264V3H
GN64P176_000818	CDS	chr1	3383833	3385334	+		hypothetical protein													GN64H176_000818	CDS	chr1	3300506	3300814	+		hypothetical protein
GN64P176_000819	CDS	chr1	3392853	3393232	-		hypothetical protein													GN64H176_000819	CDS	chr1	3301519	3302587	+		hypothetical protein
GN64P176_000820	CDS	chr1	3397123	3397734	+		hypothetical protein													GN64H176_000820	CDS	chr1	3320667	3322350	+		hypothetical protein
GN64P176_000821	CDS	chr1	3397795	3400121	-		hypothetical protein													GN64H176_000821	CDS	chr1	3334580	3335819	+		hypothetical protein
GN64P176_000822	CDS	chr1	3400190	3400558	+		hypothetical protein													GN64H176_000822	CDS	chr1	3338162	3339761	+		hypothetical protein	EOG09264G0H
GN64P176_000823	CDS	chr1	3400651	3401766	-		hypothetical protein													GN64H176_000823	CDS	chr1	3340551	3341785	+		hypothetical protein
GN64P176_000824	CDS	chr1	3405970	3406633	-		hypothetical protein													GN64H176_000824	CDS	chr1	3343641	3344213	-		hypothetical protein
GN64P176_000825	CDS	chr1	3410629	3412055	-		hypothetical protein													GN64H176_000825	CDS	chr1	3349710	3350742	+		hypothetical protein
GN64P176_000826	CDS	chr1	3422680	3429317	-		hypothetical protein													GN64H176_000826	CDS	chr1	3367211	3369147	-		hypothetical protein
GN64P176_000827	CDS	chr1	3429348	3430048	+		hypothetical protein													GN64H176_000827	CDS	chr1	3369237	3371088	+		hypothetical protein
GN64P176_000828	CDS	chr1	3434925	3436590	-		hypothetical protein													GN64H176_000828	CDS	chr1	3380240	3380732	-		hypothetical protein
GN64P176_000829	CDS	chr1	3437851	3439055	-		hypothetical protein													GN64H176_000829	CDS	chr1	3385613	3387090	+		hypothetical protein
GN64P176_000830	CDS	chr1	3439551	3441700	-		hypothetical protein													GN64H176_000830	CDS	chr1	3393655	3397132	+		hypothetical protein
GN64P176_000831	CDS	chr1	3448075	3448824	+		hypothetical protein													GN64H176_000831	CDS	chr1	3402016	3402841	+		hypothetical protein
GN64P176_000832	CDS	chr1	3452186	3453127	+		hypothetical protein	EOG09265JA7												GN64H176_000832	CDS	chr1	3404359	3405392	-		hypothetical protein
GN64P176_000833	CDS	chr1	3453260	3454561	-		hypothetical protein													GN64H176_000833	CDS	chr1	3405591	3406939	-		hypothetical protein
GN64P176_000834	CDS	chr1	3454754	3455994	+		hypothetical protein													GN64H176_000834	CDS	chr1	3418211	3419627	+		hypothetical protein
GN64P176_000835	CDS	chr1	3456007	3456334	+		hypothetical protein													GN64H176_000835	CDS	chr1	3420022	3423096	-		hypothetical protein		PF02383
GN64P176_000836	CDS	chr1	3458334	3460183	-		hypothetical protein													GN64H176_000836	CDS	chr1	3423141	3423525	+		hypothetical protein
GN64P176_000837	CDS	chr1	3460749	3465073	-		hypothetical protein													GN64H176_000837	CDS	chr1	3430250	3431750	+		hypothetical protein
GN64P176_000838	CDS	chr1	3473138	3473651	-		hypothetical protein													GN64H176_000838	CDS	chr1	3440239	3442963	-		hypothetical protein
GN64P176_000839	CDS	chr1	3473983	3474897	+		hypothetical protein													GN64H176_000839	CDS	chr1	3443629	3444159	+		hypothetical protein
GN64P176_000840	CDS	chr1	3474984	3477606	-		hypothetical protein									M67C				GN64H176_000840	CDS	chr1	3444220	3446213	-		hypothetical protein
GN64P176_000841	CDS	chr1	3496627	3498102	+		hypothetical protein													GN64H176_000841	CDS	chr1	3446515	3446986	+		hypothetical protein
GN64P176_000842	CDS	chr1	3502188	3502560	+		hypothetical protein													GN64H176_000842	CDS	chr1	3447079	3447436	-		hypothetical protein
GN64P176_000843	CDS	chr1	3509883	3510619	-		hypothetical protein													GN64H176_000843	CDS	chr1	3459212	3461333	+		hypothetical protein
GN64P176_000844	CDS	chr1	3512246	3512996	+		hypothetical protein													GN64H176_000844	tRNA	chr1	3459403	3459475	-		tRNA-Ala
GN64P176_000845	CDS	chr1	3518442	3520809	+		hypothetical protein													GN64H176_000845	CDS	chr1	3468940	3470759	+		hypothetical protein
GN64P176_000846	CDS	chr1	3521278	3521846	+		hypothetical protein													GN64H176_000846	CDS	chr1	3473610	3475053	+		hypothetical protein
GN64P176_000847	CDS	chr1	3526135	3528257	-		hypothetical protein													GN64H176_000847	CDS	chr1	3477195	3478149	-		hypothetical protein
GN64P176_000848	CDS	chr1	3530627	3531085	+		hypothetical protein													GN64H176_000848	CDS	chr1	3482343	3483006	-		hypothetical protein
GN64P176_000849	CDS	chr1	3531132	3531857	+		hypothetical protein													GN64H176_000849	CDS	chr1	3483991	3485693	+		hypothetical protein
GN64P176_000850	CDS	chr1	3531978	3534018	+		hypothetical protein													GN64H176_000850	CDS	chr1	3490432	3491657	-		hypothetical protein
GN64P176_000851	CDS	chr1	3535354	3536340	+		hypothetical protein													GN64H176_000851	CDS	chr1	3495458	3496405	-		hypothetical protein
GN64P176_000852	CDS	chr1	3543622	3544910	-		hypothetical protein													GN64H176_000852	CDS	chr1	3502889	3506394	-		hypothetical protein
GN64P176_000853	CDS	chr1	3551307	3553176	-		hypothetical protein													GN64H176_000853	CDS	chr1	3508507	3509127	+		hypothetical protein
GN64P176_000854	CDS	chr1	3565450	3566204	+		hypothetical protein													GN64H176_000854	CDS	chr1	3516329	3517419	-		hypothetical protein
GN64P176_000855	CDS	chr1	3578180	3578852	+		hypothetical protein													GN64H176_000855	CDS	chr1	3526938	3530289	-		hypothetical protein
GN64P176_000856	CDS	chr1	3578984	3581120	-		hypothetical protein													GN64H176_000856	CDS	chr1	3530508	3531448	+		hypothetical protein	EOG09265JA7
GN64P176_000857	CDS	chr1	3581800	3586702	-		hypothetical protein		PF00136;PF03104									DNA polymerase delta catalytic subunit		GN64H176_000857	CDS	chr1	3531581	3532883	-		hypothetical protein	EOG09263720	PF00398
GN64P176_000858	CDS	chr1	3588236	3589124	+		hypothetical protein													GN64H176_000858	CDS	chr1	3533076	3534945	+		hypothetical protein
GN64P176_000859	CDS	chr1	3595414	3596460	-		hypothetical protein													GN64H176_000859	CDS	chr1	3536660	3538511	-		hypothetical protein		PF03142									Chitin synthase 1
GN64P176_000860	CDS	chr1	3605602	3606902	-		hypothetical protein													GN64H176_000860	CDS	chr1	3538982	3541322	-		hypothetical protein
GN64P176_000861	CDS	chr1	3607363	3608957	+		hypothetical protein													GN64H176_000861	CDS	chr1	3546989	3547874	-		hypothetical protein
GN64P176_000862	CDS	chr1	3633105	3633690	+		hypothetical protein													GN64H176_000862	CDS	chr1	3554521	3555690	-		hypothetical protein
GN64P176_000863	CDS	chr1	3639863	3641862	-		hypothetical protein													GN64H176_000863	CDS	chr1	3563729	3564221	-		hypothetical protein
GN64P176_000864	CDS	chr1	3644207	3646815	-		hypothetical protein													GN64H176_000864	CDS	chr1	3564574	3565487	+		hypothetical protein
GN64P176_000865	CDS	chr1	3654478	3657132	-		hypothetical protein													GN64H176_000865	CDS	chr1	3565574	3566413	-		hypothetical protein									M67C
GN64P176_000866	CDS	chr1	3661873	3662272	+		hypothetical protein													GN64H176_000866	CDS	chr1	3566501	3568041	-		hypothetical protein
GN64P176_000867	CDS	chr1	3666960	3667722	-		hypothetical protein													GN64H176_000867	CDS	chr1	3568455	3569036	+		hypothetical protein
GN64P176_000868	CDS	chr1	3676477	3677179	-		hypothetical protein													GN64H176_000868	CDS	chr1	3569915	3570861	-		hypothetical protein
GN64P176_000869	CDS	chr1	3681209	3681818	+		hypothetical protein													GN64H176_000869	CDS	chr1	3587205	3588678	+		hypothetical protein
GN64P176_000870	CDS	chr1	3694085	3695262	+		hypothetical protein													GN64H176_000870	CDS	chr1	3599345	3600012	-		hypothetical protein
GN64P176_000871	CDS	chr1	3695392	3696466	+		hypothetical protein													GN64H176_000871	CDS	chr1	3600408	3601084	-		hypothetical protein
GN64P176_000872	CDS	chr1	3705970	3708210	-		hypothetical protein													GN64H176_000872	CDS	chr1	3602713	3603463	+		hypothetical protein
GN64P176_000873	CDS	chr1	3714974	3715328	+		hypothetical protein													GN64H176_000873	CDS	chr1	3606215	3606904	+		hypothetical protein
GN64P176_000874	CDS	chr1	3716639	3717093	-		hypothetical protein													GN64H176_000874	CDS	chr1	3606992	3607555	-		hypothetical protein
GN64P176_000875	CDS	chr1	3717349	3717865	-		hypothetical protein													GN64H176_000875	CDS	chr1	3607590	3609777	+		hypothetical protein
GN64P176_000876	CDS	chr1	3717952	3718832	+		hypothetical protein													GN64H176_000876	CDS	chr1	3612687	3614386	+		hypothetical protein
GN64P176_000877	CDS	chr1	3719469	3720003	-		hypothetical protein													GN64H176_000877	CDS	chr1	3614454	3614796	+		hypothetical protein
GN64P176_000878	CDS	chr1	3726476	3728684	+		hypothetical protein													GN64H176_000878	CDS	chr1	3618474	3619765	+		hypothetical protein
GN64P176_000879	CDS	chr1	3731457	3731762	+		hypothetical protein													GN64H176_000879	CDS	chr1	3619859	3621980	-		hypothetical protein
GN64P176_000880	CDS	chr1	3734185	3734872	+		hypothetical protein													GN64H176_000880	CDS	chr1	3624350	3626926	+		hypothetical protein
GN64P176_000881	CDS	chr1	3737691	3738689	-		hypothetical protein													GN64H176_000881	CDS	chr1	3626985	3627741	+		hypothetical protein
GN64P176_000882	CDS	chr1	3739108	3740790	-		hypothetical protein													GN64H176_000882	CDS	chr1	3629643	3630064	+		hypothetical protein
GN64P176_000883	CDS	chr1	3741179	3741640	+		hypothetical protein													GN64H176_000883	CDS	chr1	3635946	3636267	-		hypothetical protein
GN64P176_000884	CDS	chr1	3742334	3743695	+		hypothetical protein													GN64H176_000884	CDS	chr1	3636793	3638081	-		hypothetical protein
GN64P176_000885	CDS	chr1	3745974	3746422	+		hypothetical protein													GN64H176_000885	CDS	chr1	3639259	3641255	-		hypothetical protein
GN64P176_000886	CDS	chr1	3746638	3747160	+		hypothetical protein													GN64H176_000886	CDS	chr1	3644346	3646346	-		hypothetical protein
GN64P176_000887	CDS	chr1	3755004	3756249	+		hypothetical protein													GN64H176_000887	CDS	chr1	3675219	3675641	-		hypothetical protein
GN64P176_000888	CDS	chr1	3756275	3757062	+		hypothetical protein		PF00198									Dihydrolipoyllysine-residue succinyltransferase component of 2-oxoglutarate dehydrogenase complex, mitochondrial		GN64H176_000888	CDS	chr1	3679169	3679502	-		hypothetical protein
GN64P176_000889	CDS	chr1	3757256	3757673	+		hypothetical protein													GN64H176_000889	CDS	chr1	3679656	3680413	+		hypothetical protein
GN64P176_000890	CDS	chr1	3758249	3760583	+		hypothetical protein													GN64H176_000890	CDS	chr1	3681472	3683165	-		hypothetical protein
GN64P176_000891	CDS	chr1	3763736	3764156	-		hypothetical protein													GN64H176_000891	CDS	chr1	3683523	3685788	-		hypothetical protein		PF00136									DNA polymerase delta catalytic subunit
GN64P176_000892	CDS	chr1	3764244	3765844	-		hypothetical protein													GN64H176_000892	CDS	chr1	3685855	3688519	-		hypothetical protein		PF03104
GN64P176_000893	CDS	chr1	3776718	3777396	-		hypothetical protein													GN64H176_000893	CDS	chr1	3689594	3690929	+		hypothetical protein
GN64P176_000894	tRNA	chr1	3791504	3791590	-		tRNA-Thr													GN64H176_000894	CDS	chr1	3695425	3696455	-		hypothetical protein
GN64P176_000895	tRNA	chr1	3791926	3792012	-		tRNA-Thr													GN64H176_000895	CDS	chr1	3705636	3706932	-		hypothetical protein
GN64P176_000896	CDS	chr1	3797915	3798237	-		hypothetical protein													GN64H176_000896	CDS	chr1	3710125	3710885	-		hypothetical protein
GN64P176_000897	CDS	chr1	3804039	3806259	-		hypothetical protein													GN64H176_000897	CDS	chr1	3715184	3716904	+		hypothetical protein
GN64P176_000898	CDS	chr1	3806319	3806913	-		hypothetical protein													GN64H176_000898	CDS	chr1	3729443	3729839	+		hypothetical protein
GN64P176_000899	CDS	chr1	3807482	3807994	+		hypothetical protein													GN64H176_000899	CDS	chr1	3736865	3737094	-		hypothetical protein
GN64P176_000900	CDS	chr1	3815881	3817285	-		hypothetical protein													GN64H176_000900	CDS	chr1	3745063	3745694	+		hypothetical protein
GN64P176_000901	CDS	chr1	3819135	3820361	-		hypothetical protein													GN64H176_000901	CDS	chr1	3752309	3752835	-		hypothetical protein
GN64P176_000902	CDS	chr1	3821355	3825062	-		hypothetical protein													GN64H176_000902	CDS	chr1	3756002	3756526	-		hypothetical protein
GN64P176_000903	CDS	chr1	3831315	3831698	+		hypothetical protein													GN64H176_000903	CDS	chr1	3756877	3758790	-		hypothetical protein
GN64P176_000904	CDS	chr1	3831770	3832426	+		hypothetical protein													GN64H176_000904	CDS	chr1	3766780	3768524	-		hypothetical protein
GN64P176_000905	CDS	chr1	3836267	3837721	+		hypothetical protein		PF00071									GTP-binding protein ypt5		GN64H176_000905	CDS	chr1	3768553	3769091	-		hypothetical protein
GN64P176_000906	CDS	chr1	3842591	3844882	+		hypothetical protein													GN64H176_000906	CDS	chr1	3780255	3783439	-		hypothetical protein
GN64P176_000907	CDS	chr1	3846643	3849064	+		hypothetical protein													GN64H176_000907	CDS	chr1	3783924	3785171	+		hypothetical protein
GN64P176_000908	CDS	chr1	3849960	3850766	-		hypothetical protein													GN64H176_000908	CDS	chr1	3789227	3789772	-		hypothetical protein
GN64P176_000909	CDS	chr1	3857203	3858594	-		hypothetical protein													GN64H176_000909	CDS	chr1	3798523	3799225	-		hypothetical protein
GN64P176_000910	CDS	chr1	3858605	3859357	+		hypothetical protein													GN64H176_000910	CDS	chr1	3803256	3803865	+		hypothetical protein
GN64P176_000911	CDS	chr1	3859795	3863420	+		hypothetical protein													GN64H176_000911	CDS	chr1	3831687	3832041	+		hypothetical protein
GN64P176_000912	CDS	chr1	3870887	3873610	+		hypothetical protein													GN64H176_000912	CDS	chr1	3833262	3833656	+		hypothetical protein
GN64P176_000913	CDS	chr1	3873776	3874468	+		hypothetical protein													GN64H176_000913	CDS	chr1	3833772	3834443	+		hypothetical protein
GN64P176_000914	CDS	chr1	3884083	3884452	-		hypothetical protein													GN64H176_000914	CDS	chr1	3834665	3835556	+		hypothetical protein
GN64P176_000915	CDS	chr1	3889494	3890259	-		hypothetical protein													GN64H176_000915	CDS	chr1	3836203	3836737	-		hypothetical protein
GN64P176_000916	CDS	chr1	3895273	3895804	-		hypothetical protein													GN64H176_000916	CDS	chr1	3843869	3846087	+		hypothetical protein
GN64P176_000917	CDS	chr1	3895892	3896872	-		hypothetical protein													GN64H176_000917	CDS	chr1	3851682	3852306	+		hypothetical protein
GN64P176_000918	CDS	chr1	3919149	3921481	-		hypothetical protein													GN64H176_000918	CDS	chr1	3855378	3856235	+		hypothetical protein
GN64P176_000919	CDS	chr1	3932493	3933227	-		hypothetical protein													GN64H176_000919	CDS	chr1	3856469	3858238	-		hypothetical protein
GN64P176_000920	CDS	chr1	3934160	3934921	-		hypothetical protein													GN64H176_000920	CDS	chr1	3858628	3859322	+		hypothetical protein
GN64P176_000921	CDS	chr1	3945958	3946772	-		hypothetical protein													GN64H176_000921	CDS	chr1	3859781	3861136	+		hypothetical protein
GN64P176_000922	CDS	chr1	3947701	3947961	+		hypothetical protein													GN64H176_000922	CDS	chr1	3863217	3864593	+		hypothetical protein
GN64P176_000923	CDS	chr1	3948172	3953316	-		hypothetical protein													GN64H176_000923	CDS	chr1	3878466	3880480	+		hypothetical protein	EOG09263I7I	PF00198
GN64P176_000924	CDS	chr1	3954947	3958999	-		hypothetical protein													GN64H176_000924	CDS	chr1	3880676	3881093	+		hypothetical protein
GN64P176_000925	CDS	chr1	3964950	3965592	-		hypothetical protein													GN64H176_000925	CDS	chr1	3881614	3881938	+		hypothetical protein
GN64P176_000926	CDS	chr1	3966030	3966598	-		hypothetical protein													GN64H176_000926	CDS	chr1	3882094	3883983	+		hypothetical protein
GN64P176_000927	CDS	chr1	3972432	3976863	-		hypothetical protein													GN64H176_000927	CDS	chr1	3886982	3889092	-		hypothetical protein
GN64P176_000928	CDS	chr1	3989687	3990293	-		hypothetical protein													GN64H176_000928	CDS	chr1	3909973	3911590	-		hypothetical protein
GN64P176_000929	CDS	chr1	4010568	4012871	-		hypothetical protein													GN64H176_000929	CDS	chr1	3912398	3913833	+		hypothetical protein
GN64P176_000930	CDS	chr1	4019955	4020740	-		hypothetical protein													GN64H176_000930	CDS	chr1	3933272	3933594	-		hypothetical protein
GN64P176_000931	CDS	chr1	4038622	4041695	-		hypothetical protein													GN64H176_000931	CDS	chr1	3939415	3940153	-		hypothetical protein
GN64P176_000932	CDS	chr1	4042035	4045442	-		hypothetical protein													GN64H176_000932	CDS	chr1	3941099	3942298	-		hypothetical protein
GN64P176_000933	CDS	chr1	4062134	4063838	-		hypothetical protein													GN64H176_000933	CDS	chr1	3942867	3943379	+		hypothetical protein
GN64P176_000934	CDS	chr1	4064383	4066347	-		hypothetical protein													GN64H176_000934	CDS	chr1	3945826	3946344	+		hypothetical protein
GN64P176_000935	CDS	chr1	4067918	4069110	-		hypothetical protein													GN64H176_000935	CDS	chr1	3951272	3952676	-		hypothetical protein
GN64P176_000936	CDS	chr1	4069728	4070820	+		hypothetical protein													GN64H176_000936	CDS	chr1	3954707	3955748	-		hypothetical protein
GN64P176_000937	tRNA	chr1	4080723	4080798	-		tRNA-Ser													GN64H176_000937	CDS	chr1	3957045	3957408	-		hypothetical protein
GN64P176_000938	CDS	chr1	4081252	4082187	-		hypothetical protein													GN64H176_000938	CDS	chr1	3958194	3961871	-		hypothetical protein
GN64P176_000939	CDS	chr1	4088777	4089575	+		hypothetical protein													GN64H176_000939	CDS	chr1	3968124	3968507	+		hypothetical protein
GN64P176_000940	CDS	chr1	4090883	4092106	-		hypothetical protein													GN64H176_000940	CDS	chr1	3968579	3969235	+		hypothetical protein
GN64P176_000941	tRNA	chr1	4104116	4104191	-		tRNA-Ser													GN64H176_000941	CDS	chr1	3973076	3974530	+		hypothetical protein		PF00071									GTP-binding protein ypt5
GN64P176_000942	CDS	chr1	4105948	4107205	-		hypothetical protein													GN64H176_000942	CDS	chr1	3979721	3981691	+		hypothetical protein
GN64P176_000943	CDS	chr1	4134973	4135411	+		hypothetical protein													GN64H176_000943	CDS	chr1	3983452	3985873	+		hypothetical protein
GN64P176_000944	CDS	chr1	4142305	4146438	-		hypothetical protein													GN64H176_000944	CDS	chr1	3986769	3988004	-		hypothetical protein
GN64P176_000945	tRNA	chr1	4147160	4147232	-		tRNA-Ala													GN64H176_000945	CDS	chr1	3994012	3995328	-		hypothetical protein
GN64P176_000946	tRNA	chr1	4147385	4147457	-		tRNA-Ala													GN64H176_000946	CDS	chr1	3995414	3996166	+		hypothetical protein
GN64P176_000947	tRNA	chr1	4147859	4147949	+		tRNA-Arg													GN64H176_000947	CDS	chr1	3996604	4000229	+		hypothetical protein
GN64P176_000948	CDS	chr1	4158541	4159511	+		hypothetical protein													GN64H176_000948	CDS	chr1	4007696	4010419	+		hypothetical protein
GN64P176_000949	CDS	chr1	4181793	4186231	+		hypothetical protein	EOG09260AZM												GN64H176_000949	CDS	chr1	4010585	4011277	+		hypothetical protein
GN64P176_000950	CDS	chr1	4186881	4188707	-		hypothetical protein													GN64H176_000950	CDS	chr1	4020892	4021261	-		hypothetical protein
GN64P176_000951	CDS	chr1	4195802	4197885	+		hypothetical protein													GN64H176_000951	CDS	chr1	4032082	4034474	-		hypothetical protein
GN64P176_000952	tRNA	chr1	4199397	4199472	+		tRNA-Ser													GN64H176_000952	CDS	chr1	4055958	4058290	-		hypothetical protein
GN64P176_000953	CDS	chr1	4205575	4209478	-		hypothetical protein													GN64H176_000953	CDS	chr1	4069302	4070036	-		hypothetical protein
GN64P176_000954	CDS	chr1	4212610	4213203	-		hypothetical protein													GN64H176_000954	CDS	chr1	4070969	4071730	-		hypothetical protein
GN64P176_000955	CDS	chr1	4214453	4215317	-		hypothetical protein													GN64H176_000955	CDS	chr1	4073270	4074372	-		hypothetical protein
GN64P176_000956	CDS	chr1	4216684	4220675	-		hypothetical protein													GN64H176_000956	CDS	chr1	4082852	4083581	-		hypothetical protein
GN64P176_000957	CDS	chr1	4220843	4221917	+		hypothetical protein													GN64H176_000957	CDS	chr1	4084510	4084770	+		hypothetical protein
GN64P176_000958	CDS	chr1	4222029	4222485	+		hypothetical protein													GN64H176_000958	CDS	chr1	4084981	4086959	-		hypothetical protein
GN64P176_000959	CDS	chr1	4226134	4226704	-		hypothetical protein													GN64H176_000959	CDS	chr1	4101727	4102369	-		hypothetical protein
GN64P176_000960	CDS	chr1	4229693	4231079	+		hypothetical protein													GN64H176_000960	CDS	chr1	4102807	4103206	-		hypothetical protein
GN64P176_000961	CDS	chr1	4233378	4234058	-		hypothetical protein													GN64H176_000961	CDS	chr1	4108532	4110563	-		hypothetical protein
GN64P176_000962	CDS	chr1	4234140	4239121	+		hypothetical protein		PF00940											GN64H176_000962	CDS	chr1	4110607	4117728	-		hypothetical protein
GN64P176_000963	CDS	chr1	4239149	4240454	+		hypothetical protein													GN64H176_000963	CDS	chr1	4136780	4137679	-		hypothetical protein
GN64P176_000964	CDS	chr1	4244464	4245114	+		hypothetical protein													GN64H176_000964	CDS	chr1	4144612	4146346	-		hypothetical protein
GN64P176_000965	CDS	chr1	4246297	4250473	-		hypothetical protein													GN64H176_000965	CDS	chr1	4146617	4147402	-		hypothetical protein
GN64P176_000966	CDS	chr1	4252360	4253031	-		hypothetical protein													GN64H176_000966	CDS	chr1	4151710	4153546	-		hypothetical protein
GN64P176_000967	CDS	chr1	4254522	4255044	+		hypothetical protein													GN64H176_000967	CDS	chr1	4166422	4168964	-		hypothetical protein
GN64P176_000968	CDS	chr1	4268919	4273437	+		hypothetical protein	EOG09260AZM												GN64H176_000968	CDS	chr1	4169044	4171469	-		hypothetical protein
GN64P176_000969	CDS	chr1	4274088	4275915	-		hypothetical protein													GN64H176_000969	CDS	chr1	4192442	4192786	+		hypothetical protein
GN64P176_000970	CDS	chr1	4283011	4284533	+		hypothetical protein													GN64H176_000970	tRNA	chr1	4196694	4196769	-		tRNA-Ser
GN64P176_000971	tRNA	chr1	4286602	4286677	+		tRNA-Ser													GN64H176_000971	CDS	chr1	4197223	4198158	-		hypothetical protein
GN64P176_000972	CDS	chr1	4292209	4294452	-		hypothetical protein													GN64H176_000972	CDS	chr1	4204890	4205533	+		hypothetical protein
GN64P176_000973	CDS	chr1	4295149	4295608	+		hypothetical protein													GN64H176_000973	CDS	chr1	4207809	4209032	-		hypothetical protein
GN64P176_000974	CDS	chr1	4299815	4300408	-		hypothetical protein													GN64H176_000974	CDS	chr1	4209370	4210833	-		hypothetical protein
GN64P176_000975	CDS	chr1	4301808	4303705	-		hypothetical protein													GN64H176_000975	tRNA	chr1	4215495	4215570	-		tRNA-Ser
GN64P176_000976	CDS	chr1	4303893	4306812	-		hypothetical protein		PF00199											GN64H176_000976	CDS	chr1	4217327	4220343	-		hypothetical protein
GN64P176_000977	CDS	chr1	4307265	4307559	-		hypothetical protein													GN64H176_000977	CDS	chr1	4227862	4228978	+		hypothetical protein
GN64P176_000978	CDS	chr1	4308015	4309645	+		hypothetical protein													GN64H176_000978	CDS	chr1	4231154	4233527	+		hypothetical protein
GN64P176_000979	CDS	chr1	4313091	4313356	-		hypothetical protein													GN64H176_000979	CDS	chr1	4255758	4257422	+		hypothetical protein
GN64P176_000980	CDS	chr1	4317659	4317972	+		hypothetical protein													GN64H176_000980	tRNA	chr1	4259084	4259156	-		tRNA-Ala
GN64P176_000981	CDS	chr1	4320814	4321110	+		hypothetical protein													GN64H176_000981	CDS	chr1	4269750	4271044	+		hypothetical protein
GN64P176_000982	CDS	chr1	4321117	4321662	-		hypothetical protein													GN64H176_000982	CDS	chr1	4296529	4301047	+		hypothetical protein	EOG09260AZM
GN64P176_000983	CDS	chr1	4324337	4325014	-		hypothetical protein													GN64H176_000983	CDS	chr1	4301698	4303523	-		hypothetical protein
GN64P176_000984	CDS	chr1	4325061	4330066	+		hypothetical protein		PF00940;PF14700											GN64H176_000984	CDS	chr1	4310619	4313155	+		hypothetical protein
GN64P176_000985	CDS	chr1	4330094	4331399	+		hypothetical protein													GN64H176_000985	tRNA	chr1	4314211	4314286	+		tRNA-Ser
GN64P176_000986	CDS	chr1	4335448	4336098	+		hypothetical protein													GN64H176_000986	CDS	chr1	4318987	4319580	-		hypothetical protein
GN64P176_000987	CDS	chr1	4337277	4341458	-		hypothetical protein													GN64H176_000987	CDS	chr1	4320957	4322220	-		hypothetical protein
GN64P176_000988	CDS	chr1	4343370	4343990	-		hypothetical protein													GN64H176_000988	CDS	chr1	4323065	4327029	-		hypothetical protein		PF00199
GN64P176_000989	CDS	chr1	4348670	4350112	-		hypothetical protein													GN64H176_000989	CDS	chr1	4327197	4328834	+		hypothetical protein
GN64P176_000990	CDS	chr1	4353986	4354675	+		hypothetical protein													GN64H176_000990	CDS	chr1	4336020	4337405	+		hypothetical protein
GN64P176_000991	CDS	chr1	4355738	4356329	+		hypothetical protein													GN64H176_000991	CDS	chr1	4339706	4340386	-		hypothetical protein
GN64P176_000992	CDS	chr1	4360407	4360806	-		hypothetical protein													GN64H176_000992	CDS	chr1	4340433	4345446	+		hypothetical protein		PF00940;PF14700
GN64P176_000993	CDS	chr1	4360921	4366090	-		hypothetical protein													GN64H176_000993	CDS	chr1	4345474	4346779	+		hypothetical protein
GN64P176_000994	CDS	chr1	4370854	4371867	-		hypothetical protein													GN64H176_000994	CDS	chr1	4350788	4351438	+		hypothetical protein
GN64P176_000995	CDS	chr1	4372349	4373113	+		hypothetical protein													GN64H176_000995	CDS	chr1	4352620	4354186	-		hypothetical protein
GN64P176_000996	CDS	chr1	4380625	4381161	+		hypothetical protein													GN64H176_000996	CDS	chr1	4354202	4355078	-		hypothetical protein
GN64P176_000997	CDS	chr1	4381728	4382232	-		hypothetical protein													GN64H176_000997	CDS	chr1	4355113	4357002	-		hypothetical protein
GN64P176_000998	CDS	chr1	4385555	4386053	-		hypothetical protein													GN64H176_000998	CDS	chr1	4358680	4359299	-		hypothetical protein
GN64P176_000999	CDS	chr1	4395090	4395453	+		hypothetical protein													GN64H176_000999	CDS	chr1	4360837	4361356	+		hypothetical protein
GN64P176_001000	CDS	chr1	4395545	4398737	+		hypothetical protein		PF00199											GN64H176_001000	CDS	chr1	4362361	4363774	-		hypothetical protein
GN64P176_001001	CDS	chr1	4398776	4399064	-		hypothetical protein													GN64H176_001001	CDS	chr1	4375337	4379775	+		hypothetical protein	EOG09260AZM
GN64P176_001002	CDS	chr1	4399330	4400258	+		hypothetical protein													GN64H176_001002	CDS	chr1	4380425	4380767	-		hypothetical protein
GN64P176_001003	CDS	chr1	4400283	4400973	+		hypothetical protein													GN64H176_001003	CDS	chr1	4380887	4382380	+		hypothetical protein
GN64P176_001004	CDS	chr1	4402641	4404538	-		hypothetical protein													GN64H176_001004	CDS	chr1	4389346	4390082	+		hypothetical protein
GN64P176_001005	CDS	chr1	4405352	4405964	+		hypothetical protein													GN64H176_001005	CDS	chr1	4390117	4390872	+		hypothetical protein
GN64P176_001006	CDS	chr1	4406091	4406522	+		hypothetical protein													GN64H176_001006	tRNA	chr1	4392941	4393016	+		tRNA-Ser
GN64P176_001007	CDS	chr1	4413224	4414277	+		hypothetical protein													GN64H176_001007	CDS	chr1	4399119	4403022	-		hypothetical protein
GN64P176_001008	CDS	chr1	4424115	4424899	-		hypothetical protein													GN64H176_001008	CDS	chr1	4407997	4408861	-		hypothetical protein
GN64P176_001009	CDS	chr1	4425003	4425461	+		hypothetical protein											Glucose-6-phosphate 1-dehydrogenase		GN64H176_001009	CDS	chr1	4410228	4413169	-		hypothetical protein		PF00199
GN64P176_001010	CDS	chr1	4425519	4426065	-		hypothetical protein													GN64H176_001010	CDS	chr1	4413337	4414219	-		hypothetical protein
GN64P176_001011	CDS	chr1	4437688	4439033	-		hypothetical protein													GN64H176_001011	CDS	chr1	4414387	4415461	+		hypothetical protein
GN64P176_001012	CDS	chr1	4439809	4441652	+		hypothetical protein													GN64H176_001012	CDS	chr1	4415573	4416029	+		hypothetical protein
GN64P176_001013	CDS	chr1	4447605	4450082	-		hypothetical protein		PF01735											GN64H176_001013	CDS	chr1	4423237	4424623	+		hypothetical protein
GN64P176_001014	CDS	chr1	4450276	4450676	-		hypothetical protein													GN64H176_001014	CDS	chr1	4426922	4427602	-		hypothetical protein
GN64P176_001015	CDS	chr1	4452914	4453583	-		hypothetical protein													GN64H176_001015	CDS	chr1	4427649	4428195	+		hypothetical protein
GN64P176_001016	CDS	chr1	4471436	4472005	+		hypothetical protein													GN64H176_001016	CDS	chr1	4428454	4432665	+		hypothetical protein		PF00940;PF14700
GN64P176_001017	tRNA	chr1	4477256	4477328	+		tRNA-Pro													GN64H176_001017	CDS	chr1	4432693	4433998	+		hypothetical protein
GN64P176_001018	CDS	chr1	4479481	4480283	-		hypothetical protein													GN64H176_001018	CDS	chr1	4438008	4438658	+		hypothetical protein
GN64P176_001019	CDS	chr1	4481962	4483591	-		hypothetical protein													GN64H176_001019	CDS	chr1	4439841	4444017	-		hypothetical protein
GN64P176_001020	CDS	chr1	4484440	4484770	+		hypothetical protein													GN64H176_001020	CDS	chr1	4445904	4446575	-		hypothetical protein
GN64P176_001021	CDS	chr1	4485009	4487017	-		hypothetical protein													GN64H176_001021	CDS	chr1	4448066	4449204	+		hypothetical protein
GN64P176_001022	CDS	chr1	4487505	4487822	-		hypothetical protein													GN64H176_001022	CDS	chr1	4449347	4450562	+		hypothetical protein
GN64P176_001023	CDS	chr1	4488140	4490656	-		hypothetical protein		PF01735											GN64H176_001023	CDS	chr1	4456346	4458061	-		hypothetical protein
GN64P176_001024	CDS	chr1	4508787	4509991	-		hypothetical protein													GN64H176_001024	CDS	chr1	4461300	4462742	-		hypothetical protein
GN64P176_001025	CDS	chr1	4510244	4510736	-		hypothetical protein													GN64H176_001025	CDS	chr1	4467662	4468253	+		hypothetical protein
GN64P176_001026	CDS	chr1	4510843	4511342	-		hypothetical protein													GN64H176_001026	CDS	chr1	4472300	4472699	-		hypothetical protein
GN64P176_001027	CDS	chr1	4512311	4512820	+		hypothetical protein													GN64H176_001027	CDS	chr1	4472814	4477979	-		hypothetical protein
GN64P176_001028	CDS	chr1	4520106	4521074	+		hypothetical protein													GN64H176_001028	CDS	chr1	4482740	4483756	-		hypothetical protein
GN64P176_001029	CDS	chr1	4532026	4533431	+		hypothetical protein													GN64H176_001029	CDS	chr1	4483814	4484207	-		hypothetical protein
GN64P176_001030	CDS	chr1	4540706	4541853	-		hypothetical protein													GN64H176_001030	CDS	chr1	4492228	4492764	+		hypothetical protein
GN64P176_001031	CDS	chr1	4547812	4549032	+		hypothetical protein													GN64H176_001031	CDS	chr1	4493332	4493836	-		hypothetical protein
GN64P176_001032	CDS	chr1	4550303	4551637	+		hypothetical protein													GN64H176_001032	CDS	chr1	4497159	4497657	-		hypothetical protein
GN64P176_001033	CDS	chr1	4561474	4563907	-		hypothetical protein													GN64H176_001033	CDS	chr1	4506696	4507059	+		hypothetical protein
GN64P176_001034	CDS	chr1	4564096	4564561	-		hypothetical protein													GN64H176_001034	CDS	chr1	4507199	4510343	+		hypothetical protein		PF00199
GN64P176_001035	CDS	chr1	4564772	4565153	-		hypothetical protein													GN64H176_001035	CDS	chr1	4510382	4510670	-		hypothetical protein
GN64P176_001036	CDS	chr1	4569561	4570865	-		hypothetical protein													GN64H176_001036	CDS	chr1	4510939	4511867	+		hypothetical protein
GN64P176_001037	CDS	chr1	4571627	4572241	+		hypothetical protein													GN64H176_001037	CDS	chr1	4516962	4517574	+		hypothetical protein
GN64P176_001038	CDS	chr1	4573003	4573417	-		hypothetical protein													GN64H176_001038	CDS	chr1	4517701	4518132	+		hypothetical protein
GN64P176_001039	CDS	chr1	4574312	4574791	+		hypothetical protein													GN64H176_001039	CDS	chr1	4525189	4526878	+		hypothetical protein
GN64P176_001040	CDS	chr1	4578121	4580206	+		hypothetical protein													GN64H176_001040	CDS	chr1	4540954	4542299	-		hypothetical protein
GN64P176_001041	tRNA	chr1	4587566	4587641	-		tRNA-Ser													GN64H176_001041	CDS	chr1	4546071	4547353	+		hypothetical protein
GN64P176_001042	CDS	chr1	4592585	4597222	-		hypothetical protein													GN64H176_001042	CDS	chr1	4547662	4550085	-		hypothetical protein		PF01735
GN64P176_001043	CDS	chr1	4601402	4602385	+		hypothetical protein													GN64H176_001043	CDS	chr1	4550330	4550730	-		hypothetical protein
GN64P176_001044	CDS	chr1	4605303	4606074	-		hypothetical protein													GN64H176_001044	CDS	chr1	4552968	4553637	-		hypothetical protein
GN64P176_001045	CDS	chr1	4606229	4607126	+		hypothetical protein													GN64H176_001045	CDS	chr1	4565405	4566415	-		hypothetical protein
GN64P176_001046	CDS	chr1	4612550	4613666	+		hypothetical protein													GN64H176_001046	CDS	chr1	4571466	4571823	+		hypothetical protein
GN64P176_001047	CDS	chr1	4613754	4614218	+		hypothetical protein													GN64H176_001047	tRNA	chr1	4577275	4577347	+		tRNA-Pro
GN64P176_001048	CDS	chr1	4618247	4620954	+		hypothetical protein													GN64H176_001048	CDS	chr1	4579553	4580355	-		hypothetical protein
GN64P176_001049	CDS	chr1	4629157	4632864	-		hypothetical protein													GN64H176_001049	CDS	chr1	4582045	4583674	-		hypothetical protein
GN64P176_001050	CDS	chr1	4643671	4644327	+		hypothetical protein													GN64H176_001050	CDS	chr1	4584524	4584854	+		hypothetical protein
GN64P176_001051	CDS	chr1	4646360	4647814	+		hypothetical protein		PF00071									GTP-binding protein ypt5		GN64H176_001051	CDS	chr1	4585093	4587101	-		hypothetical protein
GN64P176_001052	CDS	chr1	4652669	4654960	+		hypothetical protein													GN64H176_001052	CDS	chr1	4587589	4587909	-		hypothetical protein
GN64P176_001053	CDS	chr1	4657282	4659142	+		hypothetical protein													GN64H176_001053	CDS	chr1	4588227	4590742	-		hypothetical protein		PF01735
GN64P176_001054	CDS	chr1	4660037	4660837	-		hypothetical protein													GN64H176_001054	CDS	chr1	4597445	4599999	-		hypothetical protein		PF01735
GN64P176_001055	CDS	chr1	4667374	4668408	-		hypothetical protein													GN64H176_001055	CDS	chr1	4600967	4601475	+		hypothetical protein
GN64P176_001056	CDS	chr1	4668471	4669525	+		hypothetical protein													GN64H176_001056	CDS	chr1	4620861	4622266	+		hypothetical protein
GN64P176_001057	CDS	chr1	4669963	4673060	+		hypothetical protein													GN64H176_001057	CDS	chr1	4629433	4630580	-		hypothetical protein
GN64P176_001058	CDS	chr1	4673099	4673509	+		hypothetical protein													GN64H176_001058	CDS	chr1	4636496	4637716	+		hypothetical protein
GN64P176_001059	CDS	chr1	4681046	4684255	+		hypothetical protein													GN64H176_001059	CDS	chr1	4638987	4640321	+		hypothetical protein
GN64P176_001060	CDS	chr1	4684517	4685122	-		hypothetical protein													GN64H176_001060	CDS	chr1	4650043	4652407	-		hypothetical protein
GN64P176_001061	CDS	chr1	4700360	4701125	-		hypothetical protein													GN64H176_001061	CDS	chr1	4652596	4653061	-		hypothetical protein
GN64P176_001062	CDS	chr1	4702580	4702964	-		hypothetical protein													GN64H176_001062	CDS	chr1	4653272	4653652	-		hypothetical protein
GN64P176_001063	CDS	chr1	4706054	4708520	-		hypothetical protein													GN64H176_001063	CDS	chr1	4660008	4660622	+		hypothetical protein
GN64P176_001064	CDS	chr1	4722005	4724336	-		hypothetical protein													GN64H176_001064	CDS	chr1	4661384	4661798	-		hypothetical protein
GN64P176_001065	CDS	chr1	4732779	4733562	-		hypothetical protein													GN64H176_001065	CDS	chr1	4662693	4664821	+		hypothetical protein
GN64P176_001066	CDS	chr1	4735354	4736616	-		hypothetical protein													GN64H176_001066	tRNA	chr1	4675947	4676022	-		tRNA-Ser
GN64P176_001067	CDS	chr1	4736954	4737685	-		hypothetical protein													GN64H176_001067	CDS	chr1	4680555	4681258	-		hypothetical protein
GN64P176_001068	CDS	chr1	4739404	4739803	-		hypothetical protein													GN64H176_001068	CDS	chr1	4681621	4685600	-		hypothetical protein
GN64P176_001069	CDS	chr1	4740934	4745491	-		hypothetical protein													GN64H176_001069	CDS	chr1	4687866	4688140	-		hypothetical protein
GN64P176_001070	CDS	chr1	4746748	4752273	-		hypothetical protein													GN64H176_001070	CDS	chr1	4689780	4690763	+		hypothetical protein
GN64P176_001071	CDS	chr1	4752874	4753207	+		hypothetical protein													GN64H176_001071	CDS	chr1	4693681	4694452	-		hypothetical protein
GN64P176_001072	CDS	chr1	4759923	4764284	-		hypothetical protein													GN64H176_001072	CDS	chr1	4694607	4695504	+		hypothetical protein
GN64P176_001073	CDS	chr1	4765229	4767014	+		hypothetical protein													GN64H176_001073	CDS	chr1	4700928	4702044	+		hypothetical protein
GN64P176_001074	CDS	chr1	4767547	4768054	-		hypothetical protein													GN64H176_001074	CDS	chr1	4702132	4702596	+		hypothetical protein
GN64P176_001075	CDS	chr1	4768639	4770546	+		hypothetical protein		PF01853											GN64H176_001075	CDS	chr1	4714065	4715106	-		hypothetical protein
GN64P176_001076	CDS	chr1	4771402	4775003	-		hypothetical protein													GN64H176_001076	CDS	chr1	4717398	4721242	-		hypothetical protein
GN64P176_001077	tRNA	chr1	4775589	4775668	+		tRNA-Glu													GN64H176_001077	CDS	chr1	4732160	4732705	+		hypothetical protein
GN64P176_001078	CDS	chr1	4775764	4776386	+		hypothetical protein													GN64H176_001078	CDS	chr1	4734738	4736192	+		hypothetical protein		PF00071									GTP-binding protein ypt5
GN64P176_001079	CDS	chr1	4776660	4776943	-		hypothetical protein													GN64H176_001079	CDS	chr1	4741356	4743338	+		hypothetical protein
GN64P176_001080	CDS	chr1	4777542	4781853	-		hypothetical protein													GN64H176_001080	CDS	chr1	4745660	4747520	+		hypothetical protein
GN64P176_001081	CDS	chr1	4782001	4784072	-		hypothetical protein													GN64H176_001081	CDS	chr1	4748415	4749644	-		hypothetical protein
GN64P176_001082	CDS	chr1	4784387	4784817	+		hypothetical protein													GN64H176_001082	CDS	chr1	4755752	4756786	-		hypothetical protein
GN64P176_001083	CDS	chr1	4785144	4785870	-		hypothetical protein	EOG0926591L												GN64H176_001083	CDS	chr1	4756849	4757903	+		hypothetical protein
GN64P176_001084	CDS	chr1	4786108	4787394	+		hypothetical protein													GN64H176_001084	CDS	chr1	4758341	4761438	+		hypothetical protein
GN64P176_001085	CDS	chr1	4788225	4790583	-		hypothetical protein										GH5_7;GH5_41;GH5			GN64H176_001085	CDS	chr1	4761477	4761887	+		hypothetical protein
GN64P176_001086	CDS	chr1	4806526	4806888	-		hypothetical protein													GN64H176_001086	CDS	chr1	4769424	4772151	+		hypothetical protein
GN64P176_001087	CDS	chr1	4828949	4829724	+		hypothetical protein													GN64H176_001087	CDS	chr1	4772317	4773009	+		hypothetical protein
GN64P176_001088	CDS	chr1	4832368	4833616	+		hypothetical protein													GN64H176_001088	CDS	chr1	4794432	4796898	-		hypothetical protein
GN64P176_001089	CDS	chr1	4840663	4842070	+		hypothetical protein													GN64H176_001089	CDS	chr1	4810382	4812801	-		hypothetical protein
GN64P176_001090	CDS	chr1	4859048	4859879	-		hypothetical protein													GN64H176_001090	CDS	chr1	4823825	4824559	-		hypothetical protein
GN64P176_001091	CDS	chr1	4859992	4860698	-		hypothetical protein													GN64H176_001091	CDS	chr1	4825421	4826211	-		hypothetical protein
GN64P176_001092	CDS	chr1	4871926	4872411	+		hypothetical protein													GN64H176_001092	CDS	chr1	4827869	4828971	-		hypothetical protein
GN64P176_001093	CDS	chr1	4900255	4901063	+		hypothetical protein													GN64H176_001093	CDS	chr1	4829399	4832750	-		hypothetical protein
GN64P176_001094	CDS	chr1	4908304	4909434	+		hypothetical protein													GN64H176_001094	CDS	chr1	4835213	4840738	-		hypothetical protein
GN64P176_001095	CDS	chr1	4911409	4911947	+		hypothetical protein													GN64H176_001095	CDS	chr1	4841339	4841672	+		hypothetical protein
GN64P176_001096	CDS	chr1	4929347	4931622	+		hypothetical protein													GN64H176_001096	CDS	chr1	4849195	4852579	-		hypothetical protein
GN64P176_001097	tRNA	chr1	4935570	4935656	-		tRNA-Thr													GN64H176_001097	CDS	chr1	4852601	4853256	+		hypothetical protein
GN64P176_001098	CDS	chr1	4945312	4946446	+		hypothetical protein													GN64H176_001098	CDS	chr1	4853694	4855479	+		hypothetical protein
GN64P176_001099	CDS	chr1	4954043	4954735	-		hypothetical protein													GN64H176_001099	CDS	chr1	4856012	4856519	-		hypothetical protein
GN64P176_001100	CDS	chr1	4954760	4955297	-		hypothetical protein													GN64H176_001100	CDS	chr1	4857104	4859011	+		hypothetical protein		PF01853
GN64P176_001101	CDS	chr1	4962534	4962864	+		hypothetical protein													GN64H176_001101	CDS	chr1	4859867	4863468	-		hypothetical protein
GN64P176_001102	CDS	chr1	4975329	4975908	+		hypothetical protein													GN64H176_001102	tRNA	chr1	4864054	4864133	+		tRNA-Glu
GN64P176_001103	CDS	chr1	4984504	4984961	-		hypothetical protein													GN64H176_001103	CDS	chr1	4864229	4864851	+		hypothetical protein
GN64P176_001104	tRNA	chr1	4987335	4987421	+		tRNA-Thr													GN64H176_001104	CDS	chr1	4866007	4872809	-		hypothetical protein
GN64P176_001105	tRNA	chr1	4987757	4987843	+		tRNA-Thr													GN64H176_001105	CDS	chr1	4872855	4873285	+		hypothetical protein
GN64P176_001106	CDS	chr1	5011893	5014148	-		hypothetical protein													GN64H176_001106	CDS	chr1	4873612	4874338	-		hypothetical protein	EOG0926591L
GN64P176_001107	CDS	chr1	5015337	5016401	-		hypothetical protein													GN64H176_001107	CDS	chr1	4874503	4874799	-		hypothetical protein
GN64P176_001108	CDS	chr1	5099723	5100664	-		hypothetical protein													GN64H176_001108	CDS	chr1	4875104	4875868	+		hypothetical protein											60S ribosomal protein L28
GN64P176_001109	tRNA	chr1	5100732	5100822	-		tRNA-Arg													GN64H176_001109	CDS	chr1	4875991	4879058	-		hypothetical protein										GH5_7;GH5_41
GN64P176_001110	CDS	chr1	5113313	5113791	-		hypothetical protein													GN64H176_001110	CDS	chr1	4890328	4890781	-		hypothetical protein
GN64P176_001111	CDS	chr1	5113841	5114699	-		hypothetical protein													GN64H176_001111	CDS	chr1	4905692	4906921	-		hypothetical protein
GN64P176_001112	CDS	chr1	5116024	5116366	-		hypothetical protein													GN64H176_001112	CDS	chr1	4907173	4907458	-		hypothetical protein
GN64P176_001113	CDS	chr1	5116685	5117817	+		hypothetical protein	EOG09265DDU												GN64H176_001113	CDS	chr1	4917445	4918113	+		hypothetical protein
GN64P176_001114	CDS	chr1	5117969	5122704	+		hypothetical protein													GN64H176_001114	CDS	chr1	4920865	4922112	+		hypothetical protein
GN64P176_001115	CDS	chr1	5124647	5125112	-		hypothetical protein													GN64H176_001115	CDS	chr1	4947523	4948354	-		hypothetical protein
GN64P176_001116	CDS	chr1	5129816	5131557	-		hypothetical protein													GN64H176_001116	CDS	chr1	4960401	4960886	+		hypothetical protein
GN64P176_001117	CDS	chr1	5132447	5133424	-		hypothetical protein													GN64H176_001117	CDS	chr1	4988730	4989538	+		hypothetical protein
GN64P176_001118	tRNA	chr1	5141534	5141609	+		tRNA-Ser													GN64H176_001118	CDS	chr1	4996779	4997909	+		hypothetical protein
GN64P176_001119	CDS	chr1	5152399	5154719	-		hypothetical protein													GN64H176_001119	CDS	chr1	4999884	5000422	+		hypothetical protein
GN64P176_001120	CDS	chr1	5158607	5160722	-		hypothetical protein													GN64H176_001120	CDS	chr1	5007291	5007981	+		hypothetical protein
GN64P176_001121	CDS	chr1	5160740	5161622	-		hypothetical protein													GN64H176_001121	CDS	chr1	5017822	5020097	+		hypothetical protein
GN64P176_001122	tRNA	chr1	5162649	5162724	-		tRNA-Ser													GN64H176_001122	tRNA	chr1	5024045	5024131	-		tRNA-Thr
GN64P176_001123	CDS	chr1	5163328	5164319	-		hypothetical protein													GN64H176_001123	CDS	chr1	5033787	5034921	+		hypothetical protein
GN64P176_001124	CDS	chr1	5179377	5181432	-		hypothetical protein													GN64H176_001124	CDS	chr1	5035064	5036279	+		hypothetical protein
GN64P176_001125	CDS	chr1	5189284	5189713	+		hypothetical protein													GN64H176_001125	CDS	chr1	5042518	5043210	-		hypothetical protein
GN64P176_001126	CDS	chr1	5189738	5191669	+		hypothetical protein													GN64H176_001126	CDS	chr1	5043235	5043772	-		hypothetical protein
GN64P176_001127	CDS	chr1	5193451	5197952	-		hypothetical protein													GN64H176_001127	CDS	chr1	5050847	5053983	-		hypothetical protein
GN64P176_001128	CDS	chr1	5203819	5204447	+		hypothetical protein													GN64H176_001128	CDS	chr1	5072979	5073436	-		hypothetical protein
GN64P176_001129	CDS	chr1	5240145	5243030	-		hypothetical protein													GN64H176_001129	tRNA	chr1	5075810	5075896	+		tRNA-Thr
GN64P176_001130	CDS	chr1	5244020	5246649	+		hypothetical protein													GN64H176_001130	tRNA	chr1	5076232	5076318	+		tRNA-Thr
GN64P176_001131	CDS	chr1	5251870	5254581	+		hypothetical protein													GN64H176_001131	CDS	chr1	5084359	5084743	-		hypothetical protein
GN64P176_001132	CDS	chr1	5254664	5258729	+		hypothetical protein													GN64H176_001132	CDS	chr1	5100368	5102623	-		hypothetical protein
GN64P176_001133	CDS	chr1	5258932	5261359	+		hypothetical protein													GN64H176_001133	CDS	chr1	5103812	5104876	-		hypothetical protein
GN64P176_001134	CDS	chr1	5261559	5263290	+		hypothetical protein													GN64H176_001134	CDS	chr1	5127543	5127869	-		hypothetical protein
GN64P176_001135	CDS	chr1	5263883	5264688	-		hypothetical protein													GN64H176_001135	CDS	chr1	5131004	5134886	-		hypothetical protein
GN64P176_001136	CDS	chr1	5274393	5275009	-		hypothetical protein													GN64H176_001136	CDS	chr1	5156597	5158751	+		hypothetical protein
GN64P176_001137	CDS	chr1	5275060	5275705	-		hypothetical protein													GN64H176_001137	tRNA	chr1	5189207	5189297	-		tRNA-Arg
GN64P176_001138	CDS	chr1	5278024	5279157	+		hypothetical protein													GN64H176_001138	CDS	chr1	5202534	5203185	-		hypothetical protein
GN64P176_001139	CDS	chr1	5279830	5283660	-		hypothetical protein													GN64H176_001139	CDS	chr1	5205173	5206294	+		hypothetical protein	EOG09265DDU
GN64P176_001140	CDS	chr1	5285241	5285550	+		hypothetical protein													GN64H176_001140	CDS	chr1	5206629	5211406	+		hypothetical protein
GN64P176_001141	CDS	chr1	5287860	5291346	-		hypothetical protein													GN64H176_001141	CDS	chr1	5211466	5213607	-		hypothetical protein
GN64P176_001142	CDS	chr1	5294077	5297808	-		hypothetical protein													GN64H176_001142	CDS	chr1	5219290	5219832	-		hypothetical protein
GN64P176_001143	CDS	chr1	5298082	5301307	-		hypothetical protein		PF03159											GN64H176_001143	CDS	chr1	5219949	5220449	-		hypothetical protein
GN64P176_001144	CDS	chr1	5301322	5301550	-		hypothetical protein													GN64H176_001144	CDS	chr1	5220917	5221697	-		hypothetical protein
GN64P176_001145	CDS	chr1	5301597	5302976	+		hypothetical protein													GN64H176_001145	tRNA	chr1	5230009	5230084	+		tRNA-Ser
GN64P176_001146	CDS	chr1	5303213	5303615	-		hypothetical protein													GN64H176_001146	CDS	chr1	5240892	5241776	-		hypothetical protein
GN64P176_001147	CDS	chr1	5304253	5306532	+		hypothetical protein													GN64H176_001147	CDS	chr1	5242584	5243210	-		hypothetical protein
GN64P176_001148	CDS	chr1	5306764	5307121	+		hypothetical protein													GN64H176_001148	CDS	chr1	5246801	5250105	-		hypothetical protein
GN64P176_001149	CDS	chr1	5308124	5308547	-		hypothetical protein													GN64H176_001149	tRNA	chr1	5251151	5251226	-		tRNA-Ser
GN64P176_001150	CDS	chr1	5309819	5312946	+		hypothetical protein													GN64H176_001150	CDS	chr1	5262515	5264578	-		hypothetical protein
GN64P176_001151	CDS	chr1	5313424	5314351	-		hypothetical protein													GN64H176_001151	CDS	chr1	5272410	5272839	+		hypothetical protein
GN64P176_001152	CDS	chr1	5314678	5315017	-		hypothetical protein													GN64H176_001152	CDS	chr1	5272991	5274795	+		hypothetical protein
GN64P176_001153	CDS	chr1	5315069	5317267	+		hypothetical protein		PF08618											GN64H176_001153	CDS	chr1	5284040	5284668	+		hypothetical protein
GN64P176_001154	CDS	chr1	5318220	5319165	-		hypothetical protein													GN64H176_001154	CDS	chr1	5293187	5293898	-		hypothetical protein
GN64P176_001155	CDS	chr1	5320997	5321940	-		hypothetical protein													GN64H176_001155	CDS	chr1	5295192	5296384	+		hypothetical protein
GN64P176_001156	CDS	chr1	5330368	5331275	-		hypothetical protein													GN64H176_001156	CDS	chr1	5299805	5301225	-		hypothetical protein
GN64P176_001157	CDS	chr1	5333246	5336045	+		hypothetical protein													GN64H176_001157	CDS	chr1	5310120	5312847	-		hypothetical protein
GN64P176_001158	CDS	chr1	5338233	5341155	-		hypothetical protein													GN64H176_001158	CDS	chr1	5314332	5320543	-		hypothetical protein
GN64P176_001159	CDS	chr1	5353210	5354605	+		hypothetical protein													GN64H176_001159	CDS	chr1	5321808	5322195	+		hypothetical protein
GN64P176_001160	CDS	chr1	5356380	5357522	+		hypothetical protein													GN64H176_001160	CDS	chr1	5328428	5331123	+		hypothetical protein
GN64P176_001161	CDS	chr1	5358215	5358598	-		hypothetical protein													GN64H176_001161	CDS	chr1	5331241	5335298	+		hypothetical protein
GN64P176_001162	CDS	chr1	5366732	5367969	+		hypothetical protein													GN64H176_001162	CDS	chr1	5341264	5341777	+		hypothetical protein
GN64P176_001163	CDS	chr1	5368006	5369358	+		hypothetical protein													GN64H176_001163	CDS	chr1	5341952	5343307	+		hypothetical protein		PF04130
GN64P176_001164	CDS	chr1	5369378	5370417	+		hypothetical protein													GN64H176_001164	CDS	chr1	5343349	5344264	+		hypothetical protein
GN64P176_001165	CDS	chr1	5372427	5373699	-		hypothetical protein													GN64H176_001165	CDS	chr1	5344855	5345834	-		hypothetical protein
GN64P176_001166	CDS	chr1	5375014	5377462	-		hypothetical protein	EOG09264BOA												GN64H176_001166	CDS	chr1	5345884	5347369	+		hypothetical protein
GN64P176_001167	CDS	chr1	5378168	5379045	+		hypothetical protein													GN64H176_001167	CDS	chr1	5348343	5351881	-		hypothetical protein
GN64P176_001168	CDS	chr1	5383370	5384192	+		hypothetical protein													GN64H176_001168	CDS	chr1	5353461	5353770	+		hypothetical protein
GN64P176_001169	CDS	chr1	5384695	5386244	+		hypothetical protein													GN64H176_001169	CDS	chr1	5354736	5356124	-		hypothetical protein
GN64P176_001170	CDS	chr1	5391561	5391931	-		hypothetical protein													GN64H176_001170	CDS	chr1	5356398	5359626	-		hypothetical protein		PF03159
GN64P176_001171	CDS	chr1	5395999	5397683	-		hypothetical protein													GN64H176_001171	CDS	chr1	5359746	5361308	+		hypothetical protein
GN64P176_001172	CDS	chr1	5399454	5399885	+		hypothetical protein													GN64H176_001172	CDS	chr1	5361555	5361918	-		hypothetical protein
GN64P176_001173	CDS	chr1	5400326	5401253	-		hypothetical protein													GN64H176_001173	CDS	chr1	5362793	5364895	+		hypothetical protein
GN64P176_001174	CDS	chr1	5402293	5404828	-		hypothetical protein													GN64H176_001174	CDS	chr1	5365127	5365484	+		hypothetical protein
GN64P176_001175	CDS	chr1	5404961	5405312	+		hypothetical protein													GN64H176_001175	CDS	chr1	5366613	5367036	-		hypothetical protein
GN64P176_001176	CDS	chr1	5416828	5418057	+		hypothetical protein													GN64H176_001176	CDS	chr1	5368323	5371450	+		hypothetical protein
GN64P176_001177	CDS	chr1	5418161	5420011	-		hypothetical protein		PF01853											GN64H176_001177	CDS	chr1	5371567	5373014	-		hypothetical protein
GN64P176_001178	CDS	chr1	5425294	5427380	-		hypothetical protein										GT90			GN64H176_001178	CDS	chr1	5373183	5373522	-		hypothetical protein
GN64P176_001179	CDS	chr1	5427579	5428180	-		hypothetical protein													GN64H176_001179	CDS	chr1	5373574	5375781	+		hypothetical protein		PF08618
GN64P176_001180	CDS	chr1	5428357	5429008	+		hypothetical protein													GN64H176_001180	CDS	chr1	5376736	5377663	-		hypothetical protein
GN64P176_001181	CDS	chr1	5429055	5430135	+		hypothetical protein													GN64H176_001181	CDS	chr1	5379720	5380436	-		hypothetical protein
GN64P176_001182	CDS	chr1	5430390	5430786	-		hypothetical protein													GN64H176_001182	CDS	chr1	5388855	5389762	-		hypothetical protein
GN64P176_001183	CDS	chr1	5434587	5435501	+		hypothetical protein													GN64H176_001183	CDS	chr1	5391733	5394604	+		hypothetical protein
GN64P176_001184	CDS	chr1	5438949	5439603	+		hypothetical protein													GN64H176_001184	CDS	chr1	5396792	5398335	-		hypothetical protein
GN64P176_001185	CDS	chr1	5441364	5443785	+		hypothetical protein													GN64H176_001185	CDS	chr1	5410130	5410589	-		hypothetical protein
GN64P176_001186	CDS	chr1	5464993	5466062	+		hypothetical protein													GN64H176_001186	CDS	chr1	5411141	5412498	+		hypothetical protein
GN64P176_001187	CDS	chr1	5469338	5470464	+		hypothetical protein													GN64H176_001187	CDS	chr1	5412545	5413194	+		hypothetical protein
GN64P176_001188	CDS	chr1	5478961	5481091	-		hypothetical protein		PF01204								GH37			GN64H176_001188	CDS	chr1	5413886	5414269	-		hypothetical protein
GN64P176_001189	tRNA	chr1	5494167	5494253	-		tRNA-Thr													GN64H176_001189	CDS	chr1	5423425	5424328	-		hypothetical protein
GN64P176_001190	CDS	chr1	5495746	5496078	+		hypothetical protein													GN64H176_001190	CDS	chr1	5425075	5426114	+		hypothetical protein
GN64P176_001191	CDS	chr1	5496251	5496934	+		hypothetical protein													GN64H176_001191	CDS	chr1	5428124	5429396	-		hypothetical protein
GN64P176_001192	CDS	chr1	5499040	5499493	-		hypothetical protein													GN64H176_001192	CDS	chr1	5430642	5433090	-		hypothetical protein	EOG09264BOA
GN64P176_001193	CDS	chr1	5499753	5501010	+		hypothetical protein		PF02784											GN64H176_001193	CDS	chr1	5433823	5434673	+		hypothetical protein
GN64P176_001194	CDS	chr1	5501115	5501760	+		hypothetical protein													GN64H176_001194	CDS	chr1	5440558	5441380	+		hypothetical protein
GN64P176_001195	CDS	chr1	5510815	5512672	-		hypothetical protein	EOG09262I0R	PF02475									tRNA (guanine(37)-N1)-methyltransferase		GN64H176_001195	CDS	chr1	5441916	5443435	+		hypothetical protein
GN64P176_001196	CDS	chr1	5512697	5513059	+		hypothetical protein													GN64H176_001196	CDS	chr1	5448730	5449100	-		hypothetical protein
GN64P176_001197	tRNA	chr1	5517786	5517872	+		tRNA-Thr													GN64H176_001197	CDS	chr1	5456613	5457044	+		hypothetical protein
GN64P176_001198	CDS	chr1	5519354	5519783	+		hypothetical protein													GN64H176_001198	CDS	chr1	5457485	5458412	-		hypothetical protein
GN64P176_001199	CDS	chr1	5522295	5523662	+		hypothetical protein													GN64H176_001199	CDS	chr1	5459439	5461974	-		hypothetical protein
GN64P176_001200	CDS	chr1	5528345	5529874	+		hypothetical protein													GN64H176_001200	CDS	chr1	5462107	5462458	+		hypothetical protein
GN64P176_001201	CDS	chr1	5529919	5530303	+		hypothetical protein													GN64H176_001201	CDS	chr1	5467451	5467706	-		hypothetical protein
GN64P176_001202	CDS	chr1	5531344	5535398	-		hypothetical protein													GN64H176_001202	CDS	chr1	5468394	5468741	-		hypothetical protein
GN64P176_001203	CDS	chr1	5536714	5537289	-		hypothetical protein													GN64H176_001203	CDS	chr1	5473257	5474225	+		hypothetical protein
GN64P176_001204	CDS	chr1	5540970	5541688	-		hypothetical protein													GN64H176_001204	CDS	chr1	5474592	5476442	-		hypothetical protein		PF01853
GN64P176_001205	CDS	chr1	5558030	5559689	-		hypothetical protein													GN64H176_001205	CDS	chr1	5481727	5483824	-		hypothetical protein										GT90
GN64P176_001206	CDS	chr1	5559737	5560273	-		hypothetical protein													GN64H176_001206	CDS	chr1	5484023	5484624	-		hypothetical protein
GN64P176_001207	CDS	chr1	5564583	5564979	-		hypothetical protein													GN64H176_001207	CDS	chr1	5484788	5487765	+		hypothetical protein
GN64P176_001208	CDS	chr1	5568867	5569974	+		hypothetical protein													GN64H176_001208	CDS	chr1	5490043	5492712	+		hypothetical protein
GN64P176_001209	CDS	chr1	5570636	5572812	+		hypothetical protein													GN64H176_001209	CDS	chr1	5506374	5506781	-		hypothetical protein
GN64P176_001210	CDS	chr1	5572856	5573396	+		hypothetical protein													GN64H176_001210	CDS	chr1	5507011	5507665	+		hypothetical protein
GN64P176_001211	CDS	chr1	5582818	5583771	-		hypothetical protein													GN64H176_001211	CDS	chr1	5524094	5526224	-		hypothetical protein		PF01204								GH37
GN64P176_001212	tRNA	chr1	5585875	5585958	+		tRNA-Thr													GN64H176_001212	tRNA	chr1	5539185	5539271	-		tRNA-Thr
GN64P176_001213	CDS	chr1	5586310	5587314	+		hypothetical protein													GN64H176_001213	CDS	chr1	5540764	5541096	+		hypothetical protein
GN64P176_001214	CDS	chr1	5587627	5588000	+		hypothetical protein													GN64H176_001214	CDS	chr1	5541269	5541952	+		hypothetical protein
GN64P176_001215	CDS	chr1	5591419	5592816	-		hypothetical protein													GN64H176_001215	CDS	chr1	5544060	5544513	-		hypothetical protein
GN64P176_001216	CDS	chr1	5594593	5598204	+		hypothetical protein													GN64H176_001216	CDS	chr1	5544773	5546030	+		hypothetical protein		PF02784
GN64P176_001217	CDS	chr1	5599010	5600340	-		hypothetical protein													GN64H176_001217	CDS	chr1	5546135	5546780	+		hypothetical protein
GN64P176_001218	CDS	chr1	5601992	5604430	-		hypothetical protein													GN64H176_001218	CDS	chr1	5548667	5551208	+		hypothetical protein
GN64P176_001219	CDS	chr1	5612939	5615831	-		hypothetical protein	EOG09260JDM	PF08634											GN64H176_001219	CDS	chr1	5555881	5557738	-		hypothetical protein	EOG09262I0R	PF02475									tRNA (guanine(37)-N1)-methyltransferase
GN64P176_001220	CDS	chr1	5617166	5618507	-		hypothetical protein													GN64H176_001220	CDS	chr1	5557763	5558125	+		hypothetical protein
GN64P176_001221	CDS	chr1	5620000	5620749	+		hypothetical protein													GN64H176_001221	tRNA	chr1	5562848	5562934	+		tRNA-Thr
GN64P176_001222	CDS	chr1	5620914	5622881	+		hypothetical protein													GN64H176_001222	CDS	chr1	5564416	5564845	+		hypothetical protein
GN64P176_001223	CDS	chr1	5638814	5640298	-		hypothetical protein													GN64H176_001223	CDS	chr1	5567348	5568715	+		hypothetical protein
GN64P176_001224	CDS	chr1	5641356	5642035	-		hypothetical protein													GN64H176_001224	CDS	chr1	5573393	5574922	+		hypothetical protein
GN64P176_001225	CDS	chr1	5642181	5643066	-		hypothetical protein													GN64H176_001225	CDS	chr1	5574967	5575350	+		hypothetical protein
GN64P176_001226	CDS	chr1	5643710	5644116	-		hypothetical protein													GN64H176_001226	CDS	chr1	5575524	5575930	+		hypothetical protein
GN64P176_001227	CDS	chr1	5644805	5645430	-		hypothetical protein													GN64H176_001227	CDS	chr1	5576391	5577291	-		hypothetical protein
GN64P176_001228	CDS	chr1	5645917	5647379	+		hypothetical protein													GN64H176_001228	CDS	chr1	5577697	5582646	-		hypothetical protein
GN64P176_001229	CDS	chr1	5647617	5648186	+		hypothetical protein													GN64H176_001229	CDS	chr1	5586398	5587116	-		hypothetical protein
GN64P176_001230	CDS	chr1	5648385	5650841	-		hypothetical protein													GN64H176_001230	CDS	chr1	5603458	5605117	-		hypothetical protein
GN64P176_001231	CDS	chr1	5662632	5663832	-		hypothetical protein													GN64H176_001231	CDS	chr1	5605165	5605701	-		hypothetical protein
GN64P176_001232	CDS	chr1	5664112	5664636	-		hypothetical protein													GN64H176_001232	CDS	chr1	5610653	5611070	-		hypothetical protein
GN64P176_001233	CDS	chr1	5665127	5666571	-		hypothetical protein													GN64H176_001233	CDS	chr1	5615491	5616601	+		hypothetical protein
GN64P176_001234	CDS	chr1	5667144	5667951	+		hypothetical protein													GN64H176_001234	CDS	chr1	5617273	5619431	+		hypothetical protein
GN64P176_001235	CDS	chr1	5670079	5671557	+		hypothetical protein													GN64H176_001235	CDS	chr1	5619476	5620016	+		hypothetical protein
GN64P176_001236	CDS	chr1	5672199	5674086	-		hypothetical protein													GN64H176_001236	CDS	chr1	5629592	5630761	-		hypothetical protein
GN64P176_001237	CDS	chr1	5674331	5675280	+		hypothetical protein													GN64H176_001237	tRNA	chr1	5632865	5632948	+		tRNA-Thr
GN64P176_001238	CDS	chr1	5675562	5675835	-		hypothetical protein													GN64H176_001238	CDS	chr1	5633300	5634304	+		hypothetical protein
GN64P176_001239	CDS	chr1	5676271	5676721	+		hypothetical protein													GN64H176_001239	CDS	chr1	5634617	5634990	+		hypothetical protein
GN64P176_001240	CDS	chr1	5676924	5678096	+		hypothetical protein													GN64H176_001240	CDS	chr1	5638409	5639806	-		hypothetical protein
GN64P176_001241	CDS	chr1	5679200	5679552	-		hypothetical protein													GN64H176_001241	CDS	chr1	5640677	5640992	+		hypothetical protein
GN64P176_001242	CDS	chr1	5679636	5679939	-		hypothetical protein													GN64H176_001242	CDS	chr1	5641583	5645194	+		hypothetical protein
GN64P176_001243	CDS	chr1	5680068	5680533	+		hypothetical protein													GN64H176_001243	CDS	chr1	5645999	5647329	-		hypothetical protein
GN64P176_001244	CDS	chr1	5680679	5680964	+		hypothetical protein													GN64H176_001244	CDS	chr1	5647846	5648221	-		hypothetical protein
GN64P176_001245	CDS	chr1	5681226	5681989	+		hypothetical protein													GN64H176_001245	CDS	chr1	5659928	5662820	-		hypothetical protein	EOG09260JDM	PF08634
GN64P176_001246	CDS	chr1	5689235	5689622	-		hypothetical protein													GN64H176_001246	CDS	chr1	5663971	5665153	-		hypothetical protein
GN64P176_001247	CDS	chr1	5690001	5690877	+		hypothetical protein													GN64H176_001247	CDS	chr1	5666989	5669775	+		hypothetical protein	EOG09263HK2
GN64P176_001248	CDS	chr1	5690961	5691766	+		hypothetical protein													GN64H176_001248	CDS	chr1	5679730	5680096	+		hypothetical protein
GN64P176_001249	CDS	chr1	5691839	5692553	+		hypothetical protein													GN64H176_001249	CDS	chr1	5686062	5687596	-		hypothetical protein
GN64P176_001250	CDS	chr1	5697106	5698420	+		hypothetical protein													GN64H176_001250	CDS	chr1	5693801	5695285	-		hypothetical protein
GN64P176_001251	CDS	chr1	5699122	5699787	+		hypothetical protein													GN64H176_001251	CDS	chr1	5696343	5698062	-		hypothetical protein	EOG09264YNR
GN64P176_001252	CDS	chr1	5700088	5700890	+		hypothetical protein													GN64H176_001252	CDS	chr1	5698708	5699114	-		hypothetical protein
GN64P176_001253	CDS	chr1	5701202	5701644	+		hypothetical protein													GN64H176_001253	CDS	chr1	5699804	5700429	-		hypothetical protein
GN64P176_001254	CDS	chr1	5701857	5702327	-		hypothetical protein													GN64H176_001254	CDS	chr1	5701015	5702379	+		hypothetical protein
GN64P176_001255	CDS	chr1	5702583	5702862	+		hypothetical protein													GN64H176_001255	CDS	chr1	5703385	5705811	-		hypothetical protein
GN64P176_001256	CDS	chr1	5722791	5724046	-		hypothetical protein													GN64H176_001256	CDS	chr1	5717587	5718787	-		hypothetical protein
GN64P176_001257	CDS	chr1	5726071	5727589	-		hypothetical protein													GN64H176_001257	CDS	chr1	5719067	5719591	-		hypothetical protein
GN64P176_001258	CDS	chr1	5728179	5728973	-		hypothetical protein													GN64H176_001258	CDS	chr1	5720082	5721526	-		hypothetical protein
GN64P176_001259	CDS	chr1	5730657	5732059	+		hypothetical protein													GN64H176_001259	CDS	chr1	5722099	5722906	+		hypothetical protein
GN64P176_001260	CDS	chr1	5734151	5734412	+		hypothetical protein													GN64H176_001260	CDS	chr1	5725034	5726512	+		hypothetical protein
GN64P176_001261	CDS	chr1	5734491	5735871	-		hypothetical protein													GN64H176_001261	CDS	chr1	5727154	5728870	-		hypothetical protein
GN64P176_001262	CDS	chr1	5735963	5738345	+		hypothetical protein													GN64H176_001262	CDS	chr1	5728935	5729266	+		hypothetical protein
GN64P176_001263	CDS	chr1	5738492	5738858	-		hypothetical protein													GN64H176_001263	CDS	chr1	5729292	5730241	+		hypothetical protein
GN64P176_001264	CDS	chr1	5739660	5740166	-		hypothetical protein													GN64H176_001264	CDS	chr1	5730523	5730796	-		hypothetical protein
GN64P176_001265	CDS	chr1	5740194	5740668	-		hypothetical protein													GN64H176_001265	CDS	chr1	5731232	5731682	+		hypothetical protein
GN64P176_001266	CDS	chr1	5741239	5742192	+		hypothetical protein													GN64H176_001266	CDS	chr1	5731885	5733057	+		hypothetical protein
GN64P176_001267	CDS	chr1	5743628	5744407	+		hypothetical protein													GN64H176_001267	CDS	chr1	5734161	5734513	-		hypothetical protein
GN64P176_001268	CDS	chr1	5744704	5747844	-		hypothetical protein													GN64H176_001268	CDS	chr1	5734702	5735266	-		hypothetical protein
GN64P176_001269	CDS	chr1	5750538	5751971	-		hypothetical protein													GN64H176_001269	CDS	chr1	5735395	5735860	+		hypothetical protein
GN64P176_001270	CDS	chr1	5765593	5768345	+		hypothetical protein													GN64H176_001270	CDS	chr1	5736006	5736291	+		hypothetical protein
GN64P176_001271	CDS	chr1	5768793	5773318	+		hypothetical protein													GN64H176_001271	CDS	chr1	5736553	5737316	+		hypothetical protein
GN64P176_001272	CDS	chr1	5773788	5774130	-		hypothetical protein													GN64H176_001272	CDS	chr1	5744622	5745009	-		hypothetical protein
GN64P176_001273	CDS	chr1	5784530	5785325	+		hypothetical protein													GN64H176_001273	CDS	chr1	5745388	5746260	+		hypothetical protein
GN64P176_001274	CDS	chr1	5785872	5787258	+		hypothetical protein													GN64H176_001274	CDS	chr1	5746344	5747149	+		hypothetical protein
GN64P176_001275	CDS	chr1	5787814	5789095	-		hypothetical protein													GN64H176_001275	CDS	chr1	5747222	5747936	+		hypothetical protein
GN64P176_001276	CDS	chr1	5789588	5790838	+		hypothetical protein													GN64H176_001276	CDS	chr1	5752315	5753629	+		hypothetical protein
GN64P176_001277	CDS	chr1	5791246	5792023	+		hypothetical protein													GN64H176_001277	CDS	chr1	5754331	5754996	+		hypothetical protein
GN64P176_001278	tRNA	chr1	5792166	5792252	+		tRNA-Thr													GN64H176_001278	CDS	chr1	5755297	5756100	+		hypothetical protein
GN64P176_001279	CDS	chr1	5802077	5803035	+		hypothetical protein													GN64H176_001279	CDS	chr1	5756565	5756854	+		hypothetical protein
GN64P176_001280	CDS	chr1	5804707	5805995	+		hypothetical protein													GN64H176_001280	CDS	chr1	5757067	5757537	-		hypothetical protein
GN64P176_001281	CDS	chr1	5813225	5813590	+		hypothetical protein													GN64H176_001281	CDS	chr1	5757980	5758748	-		hypothetical protein
GN64P176_001282	CDS	chr1	5813873	5814228	-		hypothetical protein													GN64H176_001282	CDS	chr1	5768564	5771164	+		hypothetical protein
GN64P176_001283	CDS	chr1	5817243	5817600	-		hypothetical protein													GN64H176_001283	CDS	chr1	5791690	5792359	+		hypothetical protein
GN64P176_001284	CDS	chr1	5822873	5825228	-		hypothetical protein		PF07970											GN64H176_001284	CDS	chr1	5794499	5794760	+		hypothetical protein
GN64P176_001285	CDS	chr1	5825287	5826318	+		hypothetical protein													GN64H176_001285	CDS	chr1	5794839	5796219	-		hypothetical protein
GN64P176_001286	CDS	chr1	5833108	5834444	-		hypothetical protein													GN64H176_001286	CDS	chr1	5796312	5798694	+		hypothetical protein
GN64P176_001287	CDS	chr1	5834651	5835917	-		hypothetical protein		PF01257									NADH-ubiquinone oxidoreductase 24 kDa subunit, mitochondrial		GN64H176_001287	CDS	chr1	5798719	5799055	-		hypothetical protein
GN64P176_001288	CDS	chr1	5836166	5836793	+		hypothetical protein													GN64H176_001288	CDS	chr1	5800009	5800515	-		hypothetical protein
GN64P176_001289	CDS	chr1	5838034	5838380	+		hypothetical protein													GN64H176_001289	CDS	chr1	5800543	5801017	-		hypothetical protein
GN64P176_001290	CDS	chr1	5846220	5848718	-		hypothetical protein													GN64H176_001290	CDS	chr1	5801588	5802541	+		hypothetical protein
GN64P176_001291	CDS	chr1	5849667	5850775	-		hypothetical protein													GN64H176_001291	CDS	chr1	5803977	5804756	+		hypothetical protein
GN64P176_001292	CDS	chr1	5850832	5851288	+		hypothetical protein													GN64H176_001292	CDS	chr1	5805053	5808200	-		hypothetical protein
GN64P176_001293	CDS	chr1	5851778	5853352	-		hypothetical protein													GN64H176_001293	CDS	chr1	5810789	5812320	-		hypothetical protein
GN64P176_001294	CDS	chr1	5853803	5854256	-		hypothetical protein													GN64H176_001294	CDS	chr1	5812854	5813173	+		hypothetical protein
GN64P176_001295	CDS	chr1	5855130	5855489	+		hypothetical protein													GN64H176_001295	CDS	chr1	5814216	5815418	+		hypothetical protein
GN64P176_001296	CDS	chr1	5857244	5860831	+		hypothetical protein													GN64H176_001296	CDS	chr1	5832222	5833694	-		hypothetical protein
GN64P176_001297	CDS	chr1	5862100	5863342	-		hypothetical protein													GN64H176_001297	CDS	chr1	5836783	5837579	+		hypothetical protein
GN64P176_001298	CDS	chr1	5863669	5863969	+		hypothetical protein													GN64H176_001298	CDS	chr1	5838147	5838870	+		hypothetical protein
GN64P176_001299	CDS	chr1	5864130	5864805	-		hypothetical protein													GN64H176_001299	CDS	chr1	5840090	5841056	-		hypothetical protein
GN64P176_001300	CDS	chr1	5865669	5867120	+		hypothetical protein													GN64H176_001300	CDS	chr1	5841080	5841371	-		hypothetical protein
GN64P176_001301	CDS	chr1	5873605	5875095	-		hypothetical protein													GN64H176_001301	CDS	chr1	5841864	5843114	+		hypothetical protein
GN64P176_001302	CDS	chr1	5890414	5890711	+		hypothetical protein													GN64H176_001302	tRNA	chr1	5844442	5844528	+		tRNA-Thr
GN64P176_001303	CDS	chr1	5914237	5914673	-		hypothetical protein													GN64H176_001303	tRNA	chr1	5845372	5845458	+		tRNA-Thr
GN64P176_001304	CDS	chr1	5915386	5916415	+		hypothetical protein													GN64H176_001304	CDS	chr1	5848661	5848992	+		hypothetical protein
GN64P176_001305	CDS	chr1	5916476	5916996	+		hypothetical protein													GN64H176_001305	CDS	chr1	5855284	5859910	+		hypothetical protein
GN64P176_001306	CDS	chr1	5920225	5921883	+		hypothetical protein													GN64H176_001306	CDS	chr1	5868544	5868899	-		hypothetical protein
GN64P176_001307	CDS	chr1	5936886	5938782	+		hypothetical protein													GN64H176_001307	CDS	chr1	5870063	5870471	-		hypothetical protein
GN64P176_001308	CDS	chr1	5948175	5950263	-		hypothetical protein													GN64H176_001308	CDS	chr1	5872002	5872341	-		hypothetical protein
GN64P176_001309	CDS	chr1	5952500	5953061	+		hypothetical protein													GN64H176_001309	CDS	chr1	5877609	5879965	-		hypothetical protein		PF07970
GN64P176_001310	CDS	chr1	5957608	5958707	-		hypothetical protein													GN64H176_001310	CDS	chr1	5880024	5880375	+		hypothetical protein
GN64P176_001311	tRNA	chr1	5963581	5963653	-		tRNA-His													GN64H176_001311	CDS	chr1	5887844	5889180	-		hypothetical protein
GN64P176_001312	CDS	chr1	5964555	5965115	-		hypothetical protein													GN64H176_001312	CDS	chr1	5889387	5890653	-		hypothetical protein		PF01257
GN64P176_001313	CDS	chr1	5974593	5976358	-		hypothetical protein													GN64H176_001313	CDS	chr1	5890902	5891529	+		hypothetical protein
GN64P176_001314	CDS	chr1	5976474	5982652	+		hypothetical protein		PF06202;PF14701;PF14702								GH133			GN64H176_001314	CDS	chr1	5894202	5895682	-		hypothetical protein
GN64P176_001315	CDS	chr1	5985535	5986671	-		hypothetical protein									M17				GN64H176_001315	CDS	chr1	5900905	5903403	-		hypothetical protein
GN64P176_001316	CDS	chr1	5987769	5989340	-		hypothetical protein		PF00026							A01A				GN64H176_001316	CDS	chr1	5904352	5905460	-		hypothetical protein
GN64P176_001317	CDS	chr1	5991507	5993195	+		hypothetical protein													GN64H176_001317	CDS	chr1	5905517	5905973	+		hypothetical protein
GN64P176_001318	CDS	chr1	5995750	5999193	-		hypothetical protein													GN64H176_001318	CDS	chr1	5906463	5908037	-		hypothetical protein
GN64P176_001319	CDS	chr1	5999475	6000575	-		hypothetical protein													GN64H176_001319	CDS	chr1	5908488	5908941	-		hypothetical protein
GN64P176_001320	CDS	chr1	6010084	6012283	-		hypothetical protein													GN64H176_001320	CDS	chr1	5909815	5910174	+		hypothetical protein
GN64P176_001321	CDS	chr1	6047625	6049079	-		hypothetical protein													GN64H176_001321	CDS	chr1	5911929	5912292	+		hypothetical protein
GN64P176_001322	CDS	chr1	6056529	6058519	-		hypothetical protein													GN64H176_001322	CDS	chr1	5913098	5915484	+		hypothetical protein
GN64P176_001323	CDS	chr1	6064508	6066014	+		hypothetical protein													GN64H176_001323	CDS	chr1	5916784	5918600	-		hypothetical protein
GN64P176_001324	CDS	chr1	6068720	6070035	+		hypothetical protein													GN64H176_001324	CDS	chr1	5918810	5919199	-		hypothetical protein
GN64P176_001325	CDS	chr1	6074375	6076255	+		hypothetical protein													GN64H176_001325	CDS	chr1	5920346	5921489	+		hypothetical protein
GN64P176_001326	CDS	chr1	6076603	6077742	+		hypothetical protein													GN64H176_001326	CDS	chr1	5926803	5927617	-		hypothetical protein
GN64P176_001327	CDS	chr1	6078440	6080175	+		hypothetical protein	EOG09264GMT												GN64H176_001327	CDS	chr1	5927965	5929777	-		hypothetical protein
GN64P176_001328	CDS	chr1	6082146	6083206	-		hypothetical protein													GN64H176_001328	CDS	chr1	5945608	5945905	+		hypothetical protein
GN64P176_001329	CDS	chr1	6083360	6084167	+		hypothetical protein													GN64H176_001329	CDS	chr1	5969435	5969871	-		hypothetical protein
GN64P176_001330	CDS	chr1	6085705	6086504	+		hypothetical protein													GN64H176_001330	CDS	chr1	5970586	5971429	+		hypothetical protein
GN64P176_001331	CDS	chr1	6087763	6090577	+		hypothetical protein													GN64H176_001331	CDS	chr1	5984500	5986119	+		hypothetical protein
GN64P176_001332	CDS	chr1	6090610	6091459	+		hypothetical protein													GN64H176_001332	CDS	chr1	5986209	5987011	+		hypothetical protein
GN64P176_001333	CDS	chr1	6093202	6096459	+		hypothetical protein													GN64H176_001333	CDS	chr1	6001299	6003405	+		hypothetical protein
GN64P176_001334	CDS	chr1	6097021	6097789	-		hypothetical protein													GN64H176_001334	CDS	chr1	6014493	6015632	-		hypothetical protein
GN64P176_001335	CDS	chr1	6097865	6098903	+		hypothetical protein													GN64H176_001335	CDS	chr1	6017710	6018271	+		hypothetical protein
GN64P176_001336	CDS	chr1	6099377	6101831	+		hypothetical protein													GN64H176_001336	CDS	chr1	6022820	6023191	-		hypothetical protein
GN64P176_001337	CDS	chr1	6105049	6105311	-		hypothetical protein													GN64H176_001337	tRNA	chr1	6028803	6028875	-		tRNA-His
GN64P176_001338	CDS	chr1	6105332	6106402	-		hypothetical protein													GN64H176_001338	CDS	chr1	6030075	6030337	-		hypothetical protein
GN64P176_001339	tRNA	chr1	6123545	6123617	-		tRNA-Ser													GN64H176_001339	CDS	chr1	6039308	6039606	+		hypothetical protein
GN64P176_001340	CDS	chr1	6125635	6128759	-		hypothetical protein													GN64H176_001340	CDS	chr1	6040374	6040765	-		hypothetical protein
GN64P176_001341	CDS	chr1	6143870	6144176	+		hypothetical protein													GN64H176_001341	CDS	chr1	6040881	6047059	+		hypothetical protein		PF06202;PF14701;PF14702								GH133
GN64P176_001342	CDS	chr1	6154857	6155070	-		hypothetical protein													GN64H176_001342	CDS	chr1	6049915	6051051	-		hypothetical protein									M17
GN64P176_001343	CDS	chr1	6155215	6156469	+		hypothetical protein													GN64H176_001343	CDS	chr1	6052149	6053720	-		hypothetical protein		PF00026							A01A
GN64P176_001344	CDS	chr1	6171489	6172366	-		hypothetical protein													GN64H176_001344	CDS	chr1	6055887	6057575	+		hypothetical protein
GN64P176_001345	CDS	chr1	6181703	6183016	+		hypothetical protein													GN64H176_001345	CDS	chr1	6060129	6063518	-		hypothetical protein
GN64P176_001346	CDS	chr1	6186618	6188001	+		hypothetical protein													GN64H176_001346	CDS	chr1	6063861	6065495	-		hypothetical protein
GN64P176_001347	CDS	chr1	6188630	6189769	+		hypothetical protein													GN64H176_001347	CDS	chr1	6074464	6076843	-		hypothetical protein
GN64P176_001348	CDS	chr1	6190326	6192202	+		hypothetical protein	EOG09264GMT												GN64H176_001348	CDS	chr1	6078426	6079835	+		hypothetical protein
GN64P176_001349	CDS	chr1	6192304	6196832	-		hypothetical protein													GN64H176_001349	CDS	chr1	6110342	6112352	-		hypothetical protein
GN64P176_001350	CDS	chr1	6197122	6199576	-		hypothetical protein													GN64H176_001350	CDS	chr1	6117468	6118449	+		hypothetical protein
GN64P176_001351	CDS	chr1	6199794	6202578	+		hypothetical protein													GN64H176_001351	CDS	chr1	6118495	6119541	+		hypothetical protein
GN64P176_001352	CDS	chr1	6203466	6204504	-		hypothetical protein													GN64H176_001352	CDS	chr1	6123421	6124734	+		hypothetical protein
GN64P176_001353	CDS	chr1	6208733	6211633	-		hypothetical protein													GN64H176_001353	CDS	chr1	6128336	6129719	+		hypothetical protein
GN64P176_001354	CDS	chr1	6213349	6217045	-		hypothetical protein													GN64H176_001354	CDS	chr1	6130348	6131487	+		hypothetical protein
GN64P176_001355	CDS	chr1	6218304	6219103	-		hypothetical protein													GN64H176_001355	CDS	chr1	6132185	6133920	+		hypothetical protein	EOG09264GMT
GN64P176_001356	CDS	chr1	6220641	6221448	-		hypothetical protein													GN64H176_001356	CDS	chr1	6134022	6134502	-		hypothetical protein
GN64P176_001357	CDS	chr1	6221602	6222368	+		hypothetical protein													GN64H176_001357	CDS	chr1	6135073	6138550	-		hypothetical protein
GN64P176_001358	CDS	chr1	6222641	6223131	-		hypothetical protein													GN64H176_001358	CDS	chr1	6145184	6146222	-		hypothetical protein
GN64P176_001359	CDS	chr1	6223842	6226626	-		hypothetical protein													GN64H176_001359	CDS	chr1	6150451	6153351	-		hypothetical protein
GN64P176_001360	CDS	chr1	6226844	6229136	+		hypothetical protein													GN64H176_001360	CDS	chr1	6155235	6158765	-		hypothetical protein
GN64P176_001361	CDS	chr1	6229573	6233065	+		hypothetical protein													GN64H176_001361	CDS	chr1	6160023	6162078	-		hypothetical protein
GN64P176_001362	CDS	chr1	6242357	6242619	-		hypothetical protein													GN64H176_001362	CDS	chr1	6162362	6163171	-		hypothetical protein
GN64P176_001363	CDS	chr1	6242640	6243713	-		hypothetical protein													GN64H176_001363	CDS	chr1	6163388	6163987	+		hypothetical protein
GN64P176_001364	tRNA	chr1	6252251	6252323	-		tRNA-Ser													GN64H176_001364	CDS	chr1	6184061	6184323	-		hypothetical protein
GN64P176_001365	CDS	chr1	6256013	6257805	+		hypothetical protein													GN64H176_001365	CDS	chr1	6184344	6185417	-		hypothetical protein
GN64P176_001366	CDS	chr1	6272803	6273680	-		hypothetical protein													GN64H176_001366	tRNA	chr1	6194238	6194310	+		tRNA-His
GN64P176_001367	CDS	chr1	6275415	6276052	-		hypothetical protein													GN64H176_001367	CDS	chr1	6197685	6198105	-		hypothetical protein
GN64P176_001368	tRNA	chr1	6280368	6280440	-		tRNA-Ala													GN64H176_001368	CDS	chr1	6202714	6203023	+		hypothetical protein
GN64P176_001369	CDS	chr1	6287787	6288056	+		hypothetical protein													GN64H176_001369	CDS	chr1	6206540	6206870	+		hypothetical protein
GN64P176_001370	CDS	chr1	6288687	6291545	-		hypothetical protein													GN64H176_001370	CDS	chr1	6206907	6207659	+		hypothetical protein
GN64P176_001371	CDS	chr1	6292622	6293842	-		hypothetical protein													GN64H176_001371	tRNA	chr1	6208184	6208270	-		tRNA-Thr
GN64P176_001372	CDS	chr1	6294389	6296393	+		hypothetical protein													GN64H176_001372	tRNA	chr1	6208604	6208690	-		tRNA-Tyr
GN64P176_001373	tRNA	chr1	6295024	6295105	-		tRNA-Thr													GN64H176_001373	tRNA	chr1	6217598	6217684	-		tRNA-Thr
GN64P176_001374	CDS	chr1	6296647	6296904	+		hypothetical protein													GN64H176_001374	tRNA	chr1	6218020	6218106	-		tRNA-Tyr
GN64P176_001375	CDS	chr1	6301033	6301634	-		hypothetical protein													GN64H176_001375	CDS	chr1	6234798	6235464	-		hypothetical protein
GN64P176_001376	CDS	chr1	6301802	6303563	+		hypothetical protein										CE8			GN64H176_001376	CDS	chr1	6255706	6256307	-		hypothetical protein
GN64P176_001377	CDS	chr1	6309248	6310657	-		hypothetical protein		PF00704								GH18			GN64H176_001377	CDS	chr1	6256475	6258236	+		hypothetical protein
GN64P176_001378	CDS	chr1	6310983	6311468	+		hypothetical protein													GN64H176_001378	CDS	chr1	6263921	6265330	-		hypothetical protein		PF00704								GH18
GN64P176_001379	tRNA	chr1	6325170	6325242	+		tRNA-Ala													GN64H176_001379	CDS	chr1	6265656	6266141	+		hypothetical protein
GN64P176_001380	CDS	chr1	6328721	6329293	-		hypothetical protein													GN64H176_001380	tRNA	chr1	6279843	6279915	+		tRNA-Ala
GN64P176_001381	CDS	chr1	6331325	6333215	-		hypothetical protein													GN64H176_001381	CDS	chr1	6283394	6283966	-		hypothetical protein
GN64P176_001382	CDS	chr1	6333512	6334002	+		hypothetical protein													GN64H176_001382	CDS	chr1	6285998	6287888	-		hypothetical protein
GN64P176_001383	CDS	chr1	6337122	6338854	+		hypothetical protein													GN64H176_001383	CDS	chr1	6288185	6288675	+		hypothetical protein
GN64P176_001384	CDS	chr1	6339681	6341003	-		hypothetical protein													GN64H176_001384	CDS	chr1	6291883	6293527	+		hypothetical protein
GN64P176_001385	CDS	chr1	6347161	6348476	+		hypothetical protein													GN64H176_001385	CDS	chr1	6294354	6295676	-		hypothetical protein
GN64P176_001386	CDS	chr1	6355896	6356997	-		hypothetical protein													GN64H176_001386	CDS	chr1	6301834	6303149	+		hypothetical protein
GN64P176_001387	CDS	chr1	6369425	6369982	-		hypothetical protein													GN64H176_001387	CDS	chr1	6310569	6311670	-		hypothetical protein
GN64P176_001388	tRNA	chr1	6376856	6376923	-		tRNA-Tyr													GN64H176_001388	CDS	chr1	6324132	6324690	-		hypothetical protein
GN64P176_001389	CDS	chr1	6385018	6385354	+		hypothetical protein													GN64H176_001389	tRNA	chr1	6331010	6331077	-		tRNA-Tyr
GN64P176_001390	CDS	chr1	6385968	6386406	+		hypothetical protein													GN64H176_001390	CDS	chr1	6339171	6339507	+		hypothetical protein
GN64P176_001391	CDS	chr1	6393080	6394257	+		hypothetical protein													GN64H176_001391	CDS	chr1	6340122	6340560	+		hypothetical protein
GN64P176_001392	CDS	chr1	6399346	6401704	+		hypothetical protein										GH5_7;GH5_41;GH5			GN64H176_001392	CDS	chr1	6358573	6361640	+		hypothetical protein										GH5_7;GH5_41
GN64P176_001393	CDS	chr1	6402536	6403300	-		hypothetical protein											60S ribosomal protein L28		GN64H176_001393	CDS	chr1	6361763	6362527	-		hypothetical protein											60S ribosomal protein L28
GN64P176_001394	CDS	chr1	6403605	6403901	+		hypothetical protein													GN64H176_001394	CDS	chr1	6362832	6363128	+		hypothetical protein
GN64P176_001395	CDS	chr1	6404066	6404792	+		hypothetical protein	EOG0926591L												GN64H176_001395	CDS	chr1	6363293	6364019	+		hypothetical protein	EOG0926591L
GN64P176_001396	CDS	chr1	6405119	6405549	-		hypothetical protein													GN64H176_001396	CDS	chr1	6364346	6364776	-		hypothetical protein
GN64P176_001397	CDS	chr1	6405865	6408920	+		hypothetical protein													GN64H176_001397	CDS	chr1	6365092	6368147	+		hypothetical protein
GN64P176_001398	CDS	chr1	6418904	6421262	+		hypothetical protein										GH5_7;GH5_41;GH5			GN64H176_001398	CDS	chr1	6369095	6370772	+		hypothetical protein
GN64P176_001399	CDS	chr1	6422094	6422858	-		hypothetical protein											60S ribosomal protein L28		GN64H176_001399	CDS	chr1	6378137	6381230	+		hypothetical protein										GH5_7;GH5_41
GN64P176_001400	CDS	chr1	6423163	6423459	+		hypothetical protein													GN64H176_001400	CDS	chr1	6381325	6382086	-		hypothetical protein											60S ribosomal protein L28
GN64P176_001401	CDS	chr1	6423624	6424350	+		hypothetical protein	EOG0926591L												GN64H176_001401	CDS	chr1	6382391	6382687	+		hypothetical protein
GN64P176_001402	CDS	chr1	6424677	6425107	-		hypothetical protein													GN64H176_001402	CDS	chr1	6382852	6383578	+		hypothetical protein	EOG0926591L
GN64P176_001403	CDS	chr1	6425423	6428478	+		hypothetical protein													GN64H176_001403	CDS	chr1	6383905	6384335	-		hypothetical protein
GN64P176_001404	CDS	chr1	6432567	6432850	+		hypothetical protein													GN64H176_001404	CDS	chr1	6385431	6386034	+		hypothetical protein
GN64P176_001405	CDS	chr1	6433124	6433497	-		hypothetical protein													GN64H176_001405	CDS	chr1	6386325	6387698	+		hypothetical protein
GN64P176_001406	tRNA	chr1	6433843	6433922	-		tRNA-Glu													GN64H176_001406	CDS	chr1	6388644	6390321	+		hypothetical protein
GN64P176_001407	CDS	chr1	6434508	6438114	+		hypothetical protein													GN64H176_001407	CDS	chr1	6392342	6392715	-		hypothetical protein
GN64P176_001408	CDS	chr1	6438974	6440881	-		hypothetical protein		PF01853											GN64H176_001408	tRNA	chr1	6393061	6393140	-		tRNA-Glu
GN64P176_001409	CDS	chr1	6441465	6441972	+		hypothetical protein													GN64H176_001409	CDS	chr1	6393622	6397332	+		hypothetical protein
GN64P176_001410	CDS	chr1	6442504	6445384	-		hypothetical protein													GN64H176_001410	CDS	chr1	6398439	6400227	-		hypothetical protein		PF01853
GN64P176_001411	CDS	chr1	6446079	6447703	+		hypothetical protein													GN64H176_001411	CDS	chr1	6400684	6401191	+		hypothetical protein
GN64P176_001412	tRNA	chr1	6452769	6452841	+		tRNA-His													GN64H176_001412	CDS	chr1	6401725	6403511	-		hypothetical protein
GN64P176_001413	CDS	chr1	6456216	6456636	-		hypothetical protein													GN64H176_001413	CDS	chr1	6405708	6408012	+		hypothetical protein
GN64P176_001414	CDS	chr1	6461245	6461751	+		hypothetical protein													GN64H176_001414	CDS	chr1	6408568	6408874	-		hypothetical protein
GN64P176_001415	CDS	chr1	6462297	6463284	+		hypothetical protein													GN64H176_001415	tRNA	chr1	6427854	6427940	+		tRNA-Tyr
GN64P176_001416	CDS	chr1	6465073	6466112	+		hypothetical protein													GN64H176_001416	tRNA	chr1	6428276	6428362	+		tRNA-Thr
GN64P176_001417	tRNA	chr1	6466716	6466802	-		tRNA-Thr													GN64H176_001417	CDS	chr1	6428966	6430005	-		hypothetical protein
GN64P176_001418	tRNA	chr1	6467138	6467224	-		tRNA-Tyr													GN64H176_001418	CDS	chr1	6433524	6433833	-		hypothetical protein
GN64P176_001419	CDS	chr1	6474873	6475528	+		hypothetical protein													GN64H176_001419	CDS	chr1	6438435	6438882	+		hypothetical protein
GN64P176_001420	tRNA	chr1	6476131	6476217	-		tRNA-Thr													GN64H176_001420	tRNA	chr1	6442224	6442296	-		tRNA-His
GN64P176_001421	tRNA	chr1	6476553	6476639	-		tRNA-Tyr													GN64H176_001421	tRNA	chr1	6442596	6442668	-		tRNA-His
GN64P176_001422	CDS	chr1	6481129	6481891	+		hypothetical protein													GN64H176_001422	CDS	chr1	6448040	6448830	-		hypothetical protein
GN64P176_001423	tRNA	chr1	6520965	6521051	+		tRNA-Tyr													GN64H176_001423	CDS	chr1	6448855	6450053	-		hypothetical protein
GN64P176_001424	tRNA	chr1	6521387	6521473	+		tRNA-Thr													GN64H176_001424	CDS	chr1	6450473	6450855	-		hypothetical protein
GN64P176_001425	CDS	chr1	6522077	6523116	-		hypothetical protein													GN64H176_001425	CDS	chr1	6450888	6452824	-		hypothetical protein
GN64P176_001426	CDS	chr1	6524905	6525892	-		hypothetical protein													GN64H176_001426	CDS	chr1	6452893	6453176	-		hypothetical protein
GN64P176_001427	CDS	chr1	6526635	6526944	-		hypothetical protein													GN64H176_001427	CDS	chr1	6462656	6464157	-		hypothetical protein
GN64P176_001428	CDS	chr1	6531551	6531971	+		hypothetical protein													GN64H176_001428	tRNA	chr1	6467281	6467367	+		tRNA-Tyr
GN64P176_001429	CDS	chr1	6534484	6537215	-		hypothetical protein													GN64H176_001429	tRNA	chr1	6467702	6467788	+		tRNA-Thr
GN64P176_001430	CDS	chr1	6540770	6543107	+		hypothetical protein													GN64H176_001430	CDS	chr1	6468389	6472198	-		hypothetical protein
GN64P176_001431	CDS	chr1	6543292	6544379	-		hypothetical protein													GN64H176_001431	CDS	chr1	6472941	6473250	-		hypothetical protein
GN64P176_001432	CDS	chr1	6545170	6545463	-		hypothetical protein													GN64H176_001432	CDS	chr1	6477850	6478297	+		hypothetical protein
GN64P176_001433	CDS	chr1	6545605	6546855	+		hypothetical protein													GN64H176_001433	tRNA	chr1	6481635	6481707	-		tRNA-His
GN64P176_001434	CDS	chr1	6546876	6547482	+		hypothetical protein													GN64H176_001434	tRNA	chr1	6482011	6482083	-		tRNA-His
GN64P176_001435	CDS	chr1	6549169	6550411	+		hypothetical protein													GN64H176_001435	CDS	chr1	6485516	6487258	+		hypothetical protein
GN64P176_001436	CDS	chr1	6554860	6555780	+		hypothetical protein													GN64H176_001436	CDS	chr1	6487446	6488236	-		hypothetical protein
GN64P176_001437	CDS	chr1	6559207	6560513	-		hypothetical protein													GN64H176_001437	CDS	chr1	6488308	6488715	-		hypothetical protein
GN64P176_001438	CDS	chr1	6596352	6599199	-		hypothetical protein													GN64H176_001438	CDS	chr1	6488783	6489460	-		hypothetical protein
GN64P176_001439	CDS	chr1	6601642	6602008	+		hypothetical protein											Heat shock protein SSC1, mitochondrial		GN64H176_001439	CDS	chr1	6489880	6490196	-		hypothetical protein
GN64P176_001440	CDS	chr1	6617238	6617950	-		hypothetical protein													GN64H176_001440	CDS	chr1	6490296	6492238	-		hypothetical protein
GN64P176_001441	CDS	chr1	6626200	6627463	+		hypothetical protein													GN64H176_001441	CDS	chr1	6492307	6492590	-		hypothetical protein
GN64P176_001442	CDS	chr1	6629320	6630123	+		hypothetical protein													GN64H176_001442	CDS	chr1	6493509	6497939	-		hypothetical protein
GN64P176_001443	CDS	chr1	6630527	6630860	+		hypothetical protein													GN64H176_001443	CDS	chr1	6500374	6501257	+		hypothetical protein
GN64P176_001444	CDS	chr1	6634927	6636429	-		hypothetical protein													GN64H176_001444	CDS	chr1	6505078	6506926	-		hypothetical protein
GN64P176_001445	CDS	chr1	6636915	6637308	-		hypothetical protein													GN64H176_001445	CDS	chr1	6510487	6513030	+		hypothetical protein
GN64P176_001446	CDS	chr1	6637536	6637905	-		hypothetical protein													GN64H176_001446	CDS	chr1	6513203	6514290	-		hypothetical protein
GN64P176_001447	CDS	chr1	6641186	6642404	-		hypothetical protein													GN64H176_001447	CDS	chr1	6515081	6515374	-		hypothetical protein
GN64P176_001448	CDS	chr1	6652071	6657777	-		hypothetical protein													GN64H176_001448	CDS	chr1	6515516	6516762	+		hypothetical protein
GN64P176_001449	CDS	chr1	6657829	6658919	+		hypothetical protein													GN64H176_001449	CDS	chr1	6516783	6517389	+		hypothetical protein
GN64P176_001450	CDS	chr1	6664320	6665392	-		hypothetical protein													GN64H176_001450	CDS	chr1	6518297	6518594	-		hypothetical protein
GN64P176_001451	CDS	chr1	6675230	6676239	-		hypothetical protein													GN64H176_001451	CDS	chr1	6519097	6520318	+		hypothetical protein
GN64P176_001452	CDS	chr1	6676795	6677727	+		hypothetical protein													GN64H176_001452	CDS	chr1	6530449	6531755	-		hypothetical protein
GN64P176_001453	tRNA	chr1	6682472	6682558	-		tRNA-Thr													GN64H176_001453	CDS	chr1	6558035	6560821	-		hypothetical protein
GN64P176_001454	tRNA	chr1	6682677	6682767	+		tRNA-Arg													GN64H176_001454	CDS	chr1	6563184	6563550	+		hypothetical protein											Chaperone protein DnaK
GN64P176_001455	tRNA	chr1	6683084	6683170	-		tRNA-Thr													GN64H176_001455	CDS	chr1	6569900	6570077	-		hypothetical protein
GN64P176_001456	CDS	chr1	6694507	6695395	+		hypothetical protein													GN64H176_001456	CDS	chr1	6586779	6588033	+		hypothetical protein
GN64P176_001457	CDS	chr1	6713280	6713925	+		hypothetical protein													GN64H176_001457	CDS	chr1	6591219	6592710	+		hypothetical protein
GN64P176_001458	CDS	chr1	6719580	6721338	-		hypothetical protein													GN64H176_001458	CDS	chr1	6595598	6597142	-		hypothetical protein
GN64P176_001459	CDS	chr1	6725261	6726231	+		hypothetical protein													GN64H176_001459	CDS	chr1	6597628	6597979	-		hypothetical protein
GN64P176_001460	CDS	chr1	6738021	6741882	+		hypothetical protein	EOG09260OQ8	PF03378;PF08506											GN64H176_001460	CDS	chr1	6601893	6602568	-		hypothetical protein
GN64P176_001461	CDS	chr1	6743477	6745911	-		hypothetical protein													GN64H176_001461	CDS	chr1	6612353	6616118	-		hypothetical protein
GN64P176_001462	CDS	chr1	6753731	6755676	-		hypothetical protein	EOG092624JL	PF03164											GN64H176_001462	CDS	chr1	6616479	6618563	-		hypothetical protein
GN64P176_001463	CDS	chr1	6756067	6757402	-		hypothetical protein													GN64H176_001463	CDS	chr1	6626242	6626509	-		hypothetical protein
GN64P176_001464	CDS	chr1	6765245	6767091	+		hypothetical protein													GN64H176_001464	CDS	chr1	6626988	6627746	-		hypothetical protein
GN64P176_001465	CDS	chr1	6769002	6769581	-		hypothetical protein													GN64H176_001465	CDS	chr1	6637608	6638617	-		hypothetical protein
GN64P176_001466	CDS	chr1	6772225	6773249	+		hypothetical protein													GN64H176_001466	CDS	chr1	6640092	6640709	+		hypothetical protein
GN64P176_001467	CDS	chr1	6773969	6774874	-		hypothetical protein	EOG09264L0C	PF00827									60S ribosomal protein L15-B		GN64H176_001467	tRNA	chr1	6645762	6645848	-		tRNA-Thr
GN64P176_001468	CDS	chr1	6774903	6775474	+		hypothetical protein													GN64H176_001468	tRNA	chr1	6645967	6646057	+		tRNA-Arg
GN64P176_001469	CDS	chr1	6776266	6777981	+		hypothetical protein													GN64H176_001469	tRNA	chr1	6646374	6646460	-		tRNA-Thr
GN64P176_001470	CDS	chr1	6778829	6780217	+		hypothetical protein	EOG092645QN								T01A		Proteasome subunit alpha type-6		GN64H176_001470	CDS	chr1	6654955	6656562	-		hypothetical protein
GN64P176_001471	tRNA	chr1	6782937	6783023	+		tRNA-Thr													GN64H176_001471	CDS	chr1	6657906	6658418	+		hypothetical protein
GN64P176_001472	tRNA	chr1	6783359	6783445	+		tRNA-Thr													GN64H176_001472	CDS	chr1	6671479	6673018	-		hypothetical protein
GN64P176_001473	CDS	chr1	6787909	6788779	+		hypothetical protein													GN64H176_001473	CDS	chr1	6674223	6676231	-		hypothetical protein
GN64P176_001474	CDS	chr1	6795802	6796961	-		hypothetical protein													GN64H176_001474	CDS	chr1	6676352	6677483	-		hypothetical protein
GN64P176_001475	CDS	chr1	6797749	6798389	+		hypothetical protein													GN64H176_001475	CDS	chr1	6693716	6697577	+		hypothetical protein	EOG09260OQ8	PF03378;PF08506
GN64P176_001476	CDS	chr1	6798453	6802236	+		hypothetical protein													GN64H176_001476	CDS	chr1	6699176	6701610	-		hypothetical protein
GN64P176_001477	CDS	chr1	6802640	6802967	-		hypothetical protein													GN64H176_001477	CDS	chr1	6718867	6721026	-		hypothetical protein	EOG092624JL	PF03164
GN64P176_001478	CDS	chr1	6803722	6808488	-		hypothetical protein													GN64H176_001478	CDS	chr1	6721248	6721649	-		hypothetical protein
GN64P176_001479	CDS	chr1	6815350	6815668	-		hypothetical protein													GN64H176_001479	CDS	chr1	6722669	6725331	+		hypothetical protein
GN64P176_001480	CDS	chr1	6816355	6816782	+		hypothetical protein													GN64H176_001480	CDS	chr1	6730456	6732303	+		hypothetical protein
GN64P176_001481	CDS	chr1	6817204	6819030	-		hypothetical protein													GN64H176_001481	CDS	chr1	6734215	6734794	-		hypothetical protein
GN64P176_001482	CDS	chr1	6838545	6840050	-		hypothetical protein		PF01217									AP-1 complex subunit sigma-1		GN64H176_001482	CDS	chr1	6737440	6738619	+		hypothetical protein
GN64P176_001483	CDS	chr1	6840077	6844316	+		hypothetical protein		PF00026							A01A				GN64H176_001483	CDS	chr1	6739184	6740089	-		hypothetical protein	EOG09264L0C	PF00827									60S ribosomal protein L15-B
GN64P176_001484	CDS	chr1	6844766	6846050	-		hypothetical protein													GN64H176_001484	CDS	chr1	6740118	6740689	+		hypothetical protein
GN64P176_001485	CDS	chr1	6851884	6854175	-		hypothetical protein													GN64H176_001485	CDS	chr1	6741481	6743196	+		hypothetical protein
GN64P176_001486	CDS	chr1	6858082	6858842	-		hypothetical protein													GN64H176_001486	CDS	chr1	6744044	6745432	+		hypothetical protein	EOG092645QN								T01A		Proteasome subunit alpha type-6
GN64P176_001487	CDS	chr1	6864465	6865160	+		hypothetical protein													GN64H176_001487	tRNA	chr1	6748143	6748229	+		tRNA-Thr
GN64P176_001488	CDS	chr1	6867698	6870971	+		hypothetical protein													GN64H176_001488	tRNA	chr1	6748565	6748651	+		tRNA-Thr
GN64P176_001489	CDS	chr1	6875148	6876750	+		hypothetical protein													GN64H176_001489	CDS	chr1	6752469	6753033	+		hypothetical protein
GN64P176_001490	CDS	chr1	6879068	6880244	+		hypothetical protein													GN64H176_001490	CDS	chr1	6753102	6753972	+		hypothetical protein
GN64P176_001491	CDS	chr1	6889912	6890607	-		hypothetical protein													GN64H176_001491	CDS	chr1	6761460	6762619	-		hypothetical protein
GN64P176_001492	CDS	chr1	6890759	6891482	+		hypothetical protein									A01A				GN64H176_001492	CDS	chr1	6763407	6764047	+		hypothetical protein
GN64P176_001493	CDS	chr1	6896071	6897625	-		hypothetical protein													GN64H176_001493	CDS	chr1	6764111	6767894	+		hypothetical protein
GN64P176_001494	CDS	chr1	6904133	6905336	-		hypothetical protein													GN64H176_001494	CDS	chr1	6768298	6768625	-		hypothetical protein
GN64P176_001495	CDS	chr1	6905709	6908450	-		hypothetical protein		PF00995											GN64H176_001495	CDS	chr1	6769382	6774131	-		hypothetical protein
GN64P176_001496	CDS	chr1	6908609	6909282	+		hypothetical protein													GN64H176_001496	CDS	chr1	6781999	6782426	+		hypothetical protein
GN64P176_001497	CDS	chr1	6909880	6911054	+		hypothetical protein													GN64H176_001497	CDS	chr1	6782848	6784674	-		hypothetical protein
GN64P176_001498	CDS	chr1	6924647	6925896	-		hypothetical protein		PF00153											GN64H176_001498	CDS	chr1	6796159	6797663	-		hypothetical protein		PF01217
GN64P176_001499	CDS	chr1	6925932	6926235	-		hypothetical protein													GN64H176_001499	CDS	chr1	6797690	6801204	+		hypothetical protein									A01A
GN64P176_001500	CDS	chr1	6926463	6929942	-		hypothetical protein													GN64H176_001500	CDS	chr1	6801245	6801935	+		hypothetical protein									A01A
GN64P176_001501	CDS	chr1	6934332	6934703	+		hypothetical protein													GN64H176_001501	CDS	chr1	6802493	6803832	+		hypothetical protein
GN64P176_001502	CDS	chr1	6935024	6936037	+		hypothetical protein													GN64H176_001502	CDS	chr1	6804401	6804746	-		hypothetical protein
GN64P176_001503	CDS	chr1	6937025	6938773	-		hypothetical protein													GN64H176_001503	CDS	chr1	6808954	6810556	+		hypothetical protein
GN64P176_001504	CDS	chr1	6939576	6941478	+		hypothetical protein		PF02353											GN64H176_001504	CDS	chr1	6812874	6814050	+		hypothetical protein
GN64P176_001505	CDS	chr1	6942598	6943908	-		hypothetical protein													GN64H176_001505	CDS	chr1	6814113	6814578	+		hypothetical protein
GN64P176_001506	tRNA	chr1	6952702	6952788	-		tRNA-Thr													GN64H176_001506	CDS	chr1	6823718	6824413	-		hypothetical protein
GN64P176_001507	CDS	chr1	6955755	6958044	-		hypothetical protein		PF00450							S10				GN64H176_001507	CDS	chr1	6824652	6825288	+		hypothetical protein									A01A
GN64P176_001508	CDS	chr1	6971407	6972801	+		hypothetical protein													GN64H176_001508	CDS	chr1	6829877	6831550	-		hypothetical protein
GN64P176_001509	CDS	chr1	6979247	6981071	-		hypothetical protein													GN64H176_001509	CDS	chr1	6832699	6834065	-		hypothetical protein
GN64P176_001510	CDS	chr1	6981299	6981869	+		hypothetical protein													GN64H176_001510	CDS	chr1	6837939	6839142	-		hypothetical protein
GN64P176_001511	CDS	chr1	6982230	6982542	+		hypothetical protein													GN64H176_001511	CDS	chr1	6839506	6842247	-		hypothetical protein		PF00995
GN64P176_001512	CDS	chr1	6992943	6993534	-		hypothetical protein													GN64H176_001512	CDS	chr1	6842409	6843082	+		hypothetical protein
GN64P176_001513	CDS	chr1	6995543	6995951	-		hypothetical protein													GN64H176_001513	CDS	chr1	6843929	6844932	+		hypothetical protein
GN64P176_001514	CDS	chr1	6997979	6998546	+		hypothetical protein													GN64H176_001514	CDS	chr1	6858245	6859001	-		hypothetical protein
GN64P176_001515	CDS	chr1	7000557	7001316	+		hypothetical protein													GN64H176_001515	CDS	chr1	6859020	6859494	-		hypothetical protein											Amino-acid transporter arg-13
GN64P176_001516	CDS	chr1	7012984	7013311	-		hypothetical protein													GN64H176_001516	CDS	chr1	6859530	6859833	-		hypothetical protein
GN64P176_001517	CDS	chr1	7015536	7016640	-		hypothetical protein													GN64H176_001517	CDS	chr1	6860061	6863656	-		hypothetical protein
GN64P176_001518	CDS	chr1	7019487	7020795	+		hypothetical protein													GN64H176_001518	CDS	chr1	6865687	6866141	+		hypothetical protein
GN64P176_001519	CDS	chr1	7021302	7023826	-		hypothetical protein													GN64H176_001519	CDS	chr1	6867617	6868299	+		hypothetical protein
GN64P176_001520	CDS	chr1	7025563	7025813	-		hypothetical protein													GN64H176_001520	CDS	chr1	6868620	6869633	+		hypothetical protein
GN64P176_001521	CDS	chr1	7033493	7033900	+		hypothetical protein													GN64H176_001521	CDS	chr1	6870587	6871575	-		hypothetical protein
GN64P176_001522	CDS	chr1	7035318	7035633	+		hypothetical protein													GN64H176_001522	CDS	chr1	6871674	6872335	-		hypothetical protein
GN64P176_001523	CDS	chr1	7062749	7063936	+		hypothetical protein													GN64H176_001523	CDS	chr1	6873138	6875041	+		hypothetical protein		PF02353
GN64P176_001524	tRNA	chr1	7067750	7067836	-		tRNA-Thr													GN64H176_001524	CDS	chr1	6876161	6877282	-		hypothetical protein
GN64P176_001525	CDS	chr1	7075116	7075650	-		hypothetical protein													GN64H176_001525	tRNA	chr1	6891671	6891757	-		tRNA-Thr
GN64P176_001526	CDS	chr1	7086408	7086884	-		hypothetical protein													GN64H176_001526	CDS	chr1	6894732	6898064	-		hypothetical protein		PF00450							S10
GN64P176_001527	CDS	chr1	7086936	7087993	+		hypothetical protein													GN64H176_001527	CDS	chr1	6910385	6911779	+		hypothetical protein
GN64P176_001528	CDS	chr1	7092389	7093126	-		hypothetical protein													GN64H176_001528	CDS	chr1	6913406	6915230	-		hypothetical protein
GN64P176_001529	CDS	chr1	7094115	7095705	+		hypothetical protein													GN64H176_001529	CDS	chr1	6915458	6916028	+		hypothetical protein
GN64P176_001530	CDS	chr1	7099292	7102028	-		hypothetical protein										GH5_9;GH5_44;GH5_14;GH5_50;GH5;GH5_49			GN64H176_001530	CDS	chr1	6916389	6916701	+		hypothetical protein
GN64P176_001531	CDS	chr1	7102195	7102491	+		hypothetical protein													GN64H176_001531	CDS	chr1	6927346	6927685	-		hypothetical protein
GN64P176_001532	CDS	chr1	7102660	7103274	+		hypothetical protein	EOG09265PQX												GN64H176_001532	CDS	chr1	6929791	6930199	-		hypothetical protein
GN64P176_001533	CDS	chr1	7104306	7106730	+		hypothetical protein		PF01293									Phosphoenolpyruvate carboxykinase (ATP)		GN64H176_001533	CDS	chr1	6932227	6932794	+		hypothetical protein
GN64P176_001534	CDS	chr1	7107463	7107921	+		hypothetical protein													GN64H176_001534	CDS	chr1	6934805	6936512	+		hypothetical protein
GN64P176_001535	CDS	chr1	7107969	7108517	+		hypothetical protein													GN64H176_001535	CDS	chr1	6951531	6953206	+		hypothetical protein
GN64P176_001536	CDS	chr1	7120305	7120989	-		hypothetical protein													GN64H176_001536	CDS	chr1	6956851	6957178	-		hypothetical protein
GN64P176_001537	CDS	chr1	7126559	7130335	+		hypothetical protein		PF00449;PF01979							M38				GN64H176_001537	CDS	chr1	6963774	6964668	+		hypothetical protein
GN64P176_001538	CDS	chr1	7131736	7133695	+		hypothetical protein		PF00026							A01A				GN64H176_001538	CDS	chr1	6965175	6967699	-		hypothetical protein
GN64P176_001539	CDS	chr1	7136756	7140671	-		hypothetical protein													GN64H176_001539	CDS	chr1	6969436	6969686	-		hypothetical protein
GN64P176_001540	CDS	chr1	7140882	7142814	+		hypothetical protein													GN64H176_001540	CDS	chr1	6984602	6985009	+		hypothetical protein
GN64P176_001541	CDS	chr1	7152602	7153208	-		hypothetical protein													GN64H176_001541	CDS	chr1	7007158	7009051	+		hypothetical protein
GN64P176_001542	CDS	chr1	7154676	7156461	+		hypothetical protein													GN64H176_001542	CDS	chr1	7015528	7016831	+		hypothetical protein
GN64P176_001543	CDS	chr1	7174870	7176400	-		hypothetical protein		PF00176											GN64H176_001543	CDS	chr1	7018902	7020758	-		hypothetical protein
GN64P176_001544	CDS	chr1	7179768	7180370	+		hypothetical protein													GN64H176_001544	CDS	chr1	7030213	7030747	-		hypothetical protein
GN64P176_001545	CDS	chr1	7180798	7183050	+		hypothetical protein													GN64H176_001545	CDS	chr1	7041871	7042347	-		hypothetical protein
GN64P176_001546	CDS	chr1	7183585	7187093	+		hypothetical protein	EOG092615CC	PF04109											GN64H176_001546	CDS	chr1	7048937	7049674	-		hypothetical protein
GN64P176_001547	CDS	chr1	7189098	7189632	+		hypothetical protein													GN64H176_001547	CDS	chr1	7050663	7052253	+		hypothetical protein
GN64P176_001548	CDS	chr1	7190928	7191421	+		hypothetical protein													GN64H176_001548	CDS	chr1	7055844	7058580	-		hypothetical protein										GH5_9;GH5_44;GH5_14;GH5_50;GH5;GH5_49
GN64P176_001549	CDS	chr1	7192902	7193525	-		hypothetical protein													GN64H176_001549	CDS	chr1	7058826	7059827	+		hypothetical protein
GN64P176_001550	CDS	chr1	7193745	7194796	-		hypothetical protein													GN64H176_001550	CDS	chr1	7060859	7061858	+		hypothetical protein											Phosphoenolpyruvate carboxykinase (ATP)
GN64P176_001551	CDS	chr1	7197247	7197805	-		hypothetical protein													GN64H176_001551	CDS	chr1	7061899	7062831	+		hypothetical protein											Phosphoenolpyruvate carboxykinase (ATP)
GN64P176_001552	CDS	chr1	7207973	7208603	+		hypothetical protein													GN64H176_001552	CDS	chr1	7062874	7063285	+		hypothetical protein
GN64P176_001553	tRNA	chr1	7213384	7213456	+		tRNA-Pro													GN64H176_001553	CDS	chr1	7064014	7064472	+		hypothetical protein
GN64P176_001554	tRNA	chr1	7213713	7213785	+		tRNA-Pro													GN64H176_001554	CDS	chr1	7064705	7065071	+		hypothetical protein
GN64P176_001555	CDS	chr1	7228973	7230680	-		hypothetical protein													GN64H176_001555	CDS	chr1	7072540	7073189	-		hypothetical protein
GN64P176_001556	CDS	chr1	7247124	7248438	+		hypothetical protein													GN64H176_001556	CDS	chr1	7073475	7075068	+		hypothetical protein
GN64P176_001557	CDS	chr1	7250484	7252746	-		hypothetical protein													GN64H176_001557	CDS	chr1	7087210	7090983	+		hypothetical protein		PF01979							M38
GN64P176_001558	CDS	chr1	7253711	7255615	-		hypothetical protein													GN64H176_001558	CDS	chr1	7092383	7094342	+		hypothetical protein		PF00026							A01A
GN64P176_001559	CDS	chr1	7264206	7265805	-		hypothetical protein													GN64H176_001559	CDS	chr1	7097396	7100913	-		hypothetical protein
GN64P176_001560	CDS	chr1	7265895	7267333	-		hypothetical protein													GN64H176_001560	CDS	chr1	7105187	7105689	-		hypothetical protein
GN64P176_001561	CDS	chr1	7267381	7267829	+		hypothetical protein													GN64H176_001561	CDS	chr1	7110836	7113044	-		hypothetical protein
GN64P176_001562	CDS	chr1	7276293	7276635	+		hypothetical protein													GN64H176_001562	CDS	chr1	7120304	7122965	+		hypothetical protein
GN64P176_001563	CDS	chr1	7277022	7278620	+		hypothetical protein													GN64H176_001563	CDS	chr1	7136280	7136882	+		hypothetical protein
GN64P176_001564	CDS	chr1	7278844	7279743	-		hypothetical protein													GN64H176_001564	CDS	chr1	7137310	7139562	+		hypothetical protein
GN64P176_001565	CDS	chr1	7279895	7281216	+		hypothetical protein	EOG09263B7X	PF09139											GN64H176_001565	CDS	chr1	7140097	7143601	+		hypothetical protein	EOG092615CC	PF04109
GN64P176_001566	CDS	chr1	7281481	7281912	-		hypothetical protein													GN64H176_001566	CDS	chr1	7149410	7149949	-		hypothetical protein
GN64P176_001567	CDS	chr1	7282341	7283442	+		hypothetical protein													GN64H176_001567	CDS	chr1	7150254	7151304	-		hypothetical protein
GN64P176_001568	CDS	chr1	7286062	7286854	+		hypothetical protein													GN64H176_001568	CDS	chr1	7153756	7154314	-		hypothetical protein
GN64P176_001569	CDS	chr1	7290049	7290519	-		hypothetical protein													GN64H176_001569	CDS	chr1	7164456	7165086	+		hypothetical protein
GN64P176_001570	CDS	chr1	7291487	7293024	+		hypothetical protein													GN64H176_001570	CDS	chr1	7165122	7166607	+		hypothetical protein
GN64P176_001571	tRNA	chr1	7294548	7294634	+		tRNA-Thr													GN64H176_001571	CDS	chr1	7180243	7181597	-		hypothetical protein
GN64P176_001572	tRNA	chr1	7294975	7295061	+		tRNA-Thr													GN64H176_001572	CDS	chr1	7181654	7181958	-		hypothetical protein
GN64P176_001573	CDS	chr1	7296106	7301778	+		hypothetical protein													GN64H176_001573	CDS	chr1	7191809	7194260	-		hypothetical protein									A33
GN64P176_001574	CDS	chr1	7302173	7302701	-		hypothetical protein													GN64H176_001574	CDS	chr1	7198491	7199017	+		hypothetical protein
GN64P176_001575	CDS	chr1	7303103	7303712	-		hypothetical protein													GN64H176_001575	CDS	chr1	7199383	7200075	+		hypothetical protein
GN64P176_001576	CDS	chr1	7304391	7304890	+		hypothetical protein													GN64H176_001576	CDS	chr1	7202794	7203164	-		hypothetical protein
GN64P176_001577	CDS	chr1	7316947	7318454	+		hypothetical protein													GN64H176_001577	CDS	chr1	7204029	7204625	+		hypothetical protein
GN64P176_001578	CDS	chr1	7321660	7324480	-		hypothetical protein										GH26			GN64H176_001578	CDS	chr1	7208517	7210358	-		hypothetical protein
GN64P176_001579	CDS	chr1	7330515	7331112	-		hypothetical protein													GN64H176_001579	CDS	chr1	7213296	7214898	-		hypothetical protein
GN64P176_001580	CDS	chr1	7346450	7347899	+		hypothetical protein													GN64H176_001580	CDS	chr1	7214988	7216427	-		hypothetical protein
GN64P176_001581	CDS	chr1	7355020	7355812	-		hypothetical protein													GN64H176_001581	CDS	chr1	7216475	7216923	+		hypothetical protein
GN64P176_001582	CDS	chr1	7359004	7359544	+		hypothetical protein													GN64H176_001582	CDS	chr1	7234912	7235254	+		hypothetical protein
GN64P176_001583	CDS	chr1	7359915	7361380	-		hypothetical protein	EOG09262V9N	PF04495											GN64H176_001583	CDS	chr1	7235641	7237239	+		hypothetical protein
GN64P176_001584	CDS	chr1	7366564	7368559	+		hypothetical protein													GN64H176_001584	CDS	chr1	7237462	7238514	-		hypothetical protein
GN64P176_001585	CDS	chr1	7370255	7370879	+		hypothetical protein													GN64H176_001585	CDS	chr1	7238704	7239000	+		hypothetical protein
GN64P176_001586	CDS	chr1	7374022	7375590	-		hypothetical protein													GN64H176_001586	CDS	chr1	7239104	7239833	+		hypothetical protein		PF09139
GN64P176_001587	CDS	chr1	7379339	7383666	+		hypothetical protein	EOG09260K4B												GN64H176_001587	CDS	chr1	7240098	7240529	-		hypothetical protein
GN64P176_001588	CDS	chr1	7384137	7385983	+		hypothetical protein													GN64H176_001588	CDS	chr1	7240958	7242059	+		hypothetical protein
GN64P176_001589	CDS	chr1	7386712	7389020	-		hypothetical protein		PF00022									Actin-2		GN64H176_001589	CDS	chr1	7244678	7245470	+		hypothetical protein
GN64P176_001590	CDS	chr1	7390210	7391122	+		hypothetical protein													GN64H176_001590	CDS	chr1	7248665	7249135	-		hypothetical protein
GN64P176_001591	CDS	chr1	7397524	7398720	-		hypothetical protein													GN64H176_001591	CDS	chr1	7250103	7251640	+		hypothetical protein
GN64P176_001592	CDS	chr1	7399071	7399454	+		hypothetical protein													GN64H176_001592	tRNA	chr1	7253164	7253250	+		tRNA-Thr
GN64P176_001593	CDS	chr1	7399475	7400702	-		hypothetical protein													GN64H176_001593	CDS	chr1	7254295	7259967	+		hypothetical protein
GN64P176_001594	CDS	chr1	7400978	7401323	-		hypothetical protein													GN64H176_001594	CDS	chr1	7260362	7260890	-		hypothetical protein
GN64P176_001595	CDS	chr1	7401901	7403960	+		hypothetical protein													GN64H176_001595	CDS	chr1	7261292	7261868	-		hypothetical protein
GN64P176_001596	CDS	chr1	7407412	7410412	-		hypothetical protein													GN64H176_001596	CDS	chr1	7261902	7262133	+		hypothetical protein
GN64P176_001597	CDS	chr1	7415199	7416930	+		hypothetical protein											26S proteasome regulatory subunit 4		GN64H176_001597	CDS	chr1	7262580	7263079	+		hypothetical protein
GN64P176_001598	CDS	chr1	7416935	7417249	-		hypothetical protein													GN64H176_001598	CDS	chr1	7274984	7275829	+		hypothetical protein
GN64P176_001599	CDS	chr1	7420720	7421700	-		hypothetical protein													GN64H176_001599	CDS	chr1	7279390	7281594	-		hypothetical protein										GH26
GN64P176_001600	CDS	chr1	7428808	7431804	+		hypothetical protein													GN64H176_001600	CDS	chr1	7282340	7282669	-		hypothetical protein
GN64P176_001601	tRNA	chr1	7471824	7471910	+		tRNA-Thr													GN64H176_001601	CDS	chr1	7312514	7314120	+		hypothetical protein
GN64P176_001602	CDS	chr1	7472990	7473378	-		hypothetical protein													GN64H176_001602	CDS	chr1	7316549	7317341	-		hypothetical protein
GN64P176_001603	CDS	chr1	7474797	7475906	+		hypothetical protein													GN64H176_001603	CDS	chr1	7320780	7321080	+		hypothetical protein
GN64P176_001604	CDS	chr1	7481951	7482574	-		hypothetical protein													GN64H176_001604	CDS	chr1	7321451	7322916	-		hypothetical protein	EOG09262V9N	PF04495
GN64P176_001605	CDS	chr1	7491875	7492294	-		hypothetical protein													GN64H176_001605	CDS	chr1	7328101	7330096	+		hypothetical protein
GN64P176_001606	CDS	chr1	7492326	7495768	+		hypothetical protein	EOG09260S3L	PF09770											GN64H176_001606	CDS	chr1	7331792	7332416	+		hypothetical protein
GN64P176_001607	CDS	chr1	7495867	7496215	+		hypothetical protein													GN64H176_001607	CDS	chr1	7335559	7337193	-		hypothetical protein
GN64P176_001608	CDS	chr1	7496390	7497949	-		hypothetical protein													GN64H176_001608	CDS	chr1	7340092	7341897	-		hypothetical protein
GN64P176_001609	CDS	chr1	7498446	7499268	-		hypothetical protein													GN64H176_001609	CDS	chr1	7343856	7344452	+		hypothetical protein
GN64P176_001610	CDS	chr1	7499819	7501549	-		hypothetical protein													GN64H176_001610	tRNA	chr1	7353800	7353886	+		tRNA-Thr
GN64P176_001611	CDS	chr1	7501666	7501966	+		hypothetical protein													GN64H176_001611	CDS	chr1	7357645	7362115	+		hypothetical protein	EOG09260K4B
GN64P176_001612	CDS	chr1	7502388	7504866	-		hypothetical protein													GN64H176_001612	CDS	chr1	7362580	7364419	+		hypothetical protein
GN64P176_001613	CDS	chr1	7506401	7507121	-		hypothetical protein													GN64H176_001613	CDS	chr1	7365148	7367456	-		hypothetical protein		PF00022									Actin-2
GN64P176_001614	CDS	chr1	7508531	7510212	+		hypothetical protein		PF00091									Tubulin gamma chain		GN64H176_001614	CDS	chr1	7368643	7369544	+		hypothetical protein
GN64P176_001615	CDS	chr1	7511572	7513300	+		hypothetical protein													GN64H176_001615	CDS	chr1	7376050	7377130	-		hypothetical protein
GN64P176_001616	CDS	chr1	7513854	7514295	+		hypothetical protein													GN64H176_001616	CDS	chr1	7377481	7377864	+		hypothetical protein
GN64P176_001617	CDS	chr1	7519318	7520770	+		hypothetical protein													GN64H176_001617	CDS	chr1	7377885	7379112	-		hypothetical protein
GN64P176_001618	CDS	chr1	7526004	7526475	-		hypothetical protein													GN64H176_001618	CDS	chr1	7379388	7379733	-		hypothetical protein
GN64P176_001619	CDS	chr1	7526636	7527244	-		hypothetical protein													GN64H176_001619	CDS	chr1	7380311	7382370	+		hypothetical protein
GN64P176_001620	CDS	chr1	7528361	7528931	+		hypothetical protein													GN64H176_001620	CDS	chr1	7383999	7384395	+		hypothetical protein
GN64P176_001621	CDS	chr1	7532067	7534462	+		hypothetical protein													GN64H176_001621	CDS	chr1	7393553	7395284	+		hypothetical protein											26S proteasome regulatory subunit 4
GN64P176_001622	CDS	chr1	7565369	7565804	+		hypothetical protein													GN64H176_001622	CDS	chr1	7395289	7395603	-		hypothetical protein
GN64P176_001623	CDS	chr1	7566035	7567372	+		hypothetical protein													GN64H176_001623	CDS	chr1	7398976	7399956	-		hypothetical protein
GN64P176_001624	CDS	chr1	7572748	7574483	+		hypothetical protein													GN64H176_001624	CDS	chr1	7401868	7404864	+		hypothetical protein
GN64P176_001625	CDS	chr1	7575611	7577349	+		hypothetical protein													GN64H176_001625	CDS	chr1	7436395	7436783	-		hypothetical protein
GN64P176_001626	CDS	chr1	7577807	7581689	+		hypothetical protein													GN64H176_001626	CDS	chr1	7438201	7439547	+		hypothetical protein
GN64P176_001627	CDS	chr1	7585783	7587740	-		hypothetical protein	EOG09262H50	PF08704											GN64H176_001627	CDS	chr1	7455711	7457894	-		hypothetical protein
GN64P176_001628	CDS	chr1	7588181	7590376	-		hypothetical protein													GN64H176_001628	CDS	chr1	7457968	7458313	+		hypothetical protein
GN64P176_001629	CDS	chr1	7593168	7593498	-		hypothetical protein													GN64H176_001629	CDS	chr1	7465823	7466242	-		hypothetical protein
GN64P176_001630	CDS	chr1	7593774	7594138	-		hypothetical protein													GN64H176_001630	CDS	chr1	7466274	7469716	+		hypothetical protein	EOG09260S3L	PF09770
GN64P176_001631	CDS	chr1	7600107	7603936	+		hypothetical protein													GN64H176_001631	CDS	chr1	7469815	7470163	+		hypothetical protein
GN64P176_001632	CDS	chr1	7604040	7604914	+		hypothetical protein													GN64H176_001632	CDS	chr1	7470338	7471897	-		hypothetical protein
GN64P176_001633	CDS	chr1	7605485	7605830	-		hypothetical protein													GN64H176_001633	CDS	chr1	7472393	7473215	-		hypothetical protein
GN64P176_001634	CDS	chr1	7609964	7610468	+		hypothetical protein													GN64H176_001634	CDS	chr1	7473766	7475502	-		hypothetical protein
GN64P176_001635	CDS	chr1	7631294	7632637	-		hypothetical protein													GN64H176_001635	CDS	chr1	7475619	7475919	+		hypothetical protein
GN64P176_001636	CDS	chr1	7634291	7637707	+		hypothetical protein													GN64H176_001636	CDS	chr1	7476341	7478819	-		hypothetical protein
GN64P176_001637	CDS	chr1	7642585	7642879	-		hypothetical protein													GN64H176_001637	CDS	chr1	7480354	7481074	-		hypothetical protein
GN64P176_001638	CDS	chr1	7658662	7659319	-		hypothetical protein													GN64H176_001638	CDS	chr1	7482421	7484164	+		hypothetical protein		PF00091									Tubulin gamma chain
GN64P176_001639	tRNA	chr1	7661411	7661486	+		tRNA-Met													GN64H176_001639	CDS	chr1	7485523	7487251	+		hypothetical protein
GN64P176_001640	CDS	chr1	7669501	7674541	+		hypothetical protein													GN64H176_001640	CDS	chr1	7487805	7488246	+		hypothetical protein
GN64P176_001641	CDS	chr1	7683639	7684257	-		hypothetical protein													GN64H176_001641	CDS	chr1	7493968	7494722	+		hypothetical protein
GN64P176_001642	CDS	chr1	7687864	7689864	-		hypothetical protein													GN64H176_001642	CDS	chr1	7502819	7503290	-		hypothetical protein
GN64P176_001643	CDS	chr1	7696379	7697374	-		hypothetical protein													GN64H176_001643	CDS	chr1	7503451	7504059	-		hypothetical protein
GN64P176_001644	CDS	chr1	7697423	7699742	-		hypothetical protein													GN64H176_001644	CDS	chr1	7505396	7505934	+		hypothetical protein
GN64P176_001645	CDS	chr1	7704924	7705527	-		hypothetical protein													GN64H176_001645	CDS	chr1	7525302	7526292	-		hypothetical protein
GN64P176_001646	CDS	chr1	7705562	7705961	+		hypothetical protein													GN64H176_001646	CDS	chr1	7542644	7543079	+		hypothetical protein
GN64P176_001647	CDS	chr1	7707264	7712005	-		hypothetical protein													GN64H176_001647	CDS	chr1	7550962	7552697	+		hypothetical protein
GN64P176_001648	tRNA	chr1	7715110	7715182	+		tRNA-Ser													GN64H176_001648	CDS	chr1	7553824	7555562	+		hypothetical protein
GN64P176_001649	CDS	chr1	7725849	7726429	-		hypothetical protein													GN64H176_001649	CDS	chr1	7556020	7559902	+		hypothetical protein
GN64P176_001650	CDS	chr1	7726513	7727053	-		hypothetical protein													GN64H176_001650	CDS	chr1	7562976	7564933	-		hypothetical protein	EOG09262H50	PF08704
GN64P176_001651	CDS	chr1	7727124	7729073	-		hypothetical protein													GN64H176_001651	CDS	chr1	7565374	7567569	-		hypothetical protein
GN64P176_001652	CDS	chr1	7729813	7730692	+		hypothetical protein													GN64H176_001652	CDS	chr1	7577302	7581111	+		hypothetical protein
GN64P176_001653	CDS	chr1	7746483	7748435	-		hypothetical protein													GN64H176_001653	CDS	chr1	7581132	7582109	+		hypothetical protein
GN64P176_001654	CDS	chr1	7748571	7749194	-		hypothetical protein													GN64H176_001654	CDS	chr1	7582759	7583976	-		hypothetical protein
GN64P176_001655	CDS	chr1	7749795	7756234	-		hypothetical protein	EOG092606WZ												GN64H176_001655	CDS	chr1	7587140	7587644	+		hypothetical protein
GN64P176_001656	CDS	chr1	7756382	7757450	+		hypothetical protein		PF04641											GN64H176_001656	CDS	chr1	7590074	7590578	+		hypothetical protein
GN64P176_001657	CDS	chr1	7757647	7758170	-		hypothetical protein													GN64H176_001657	CDS	chr1	7606969	7609399	-		hypothetical protein
GN64P176_001658	CDS	chr1	7758545	7758974	-		hypothetical protein													GN64H176_001658	CDS	chr1	7611039	7614458	+		hypothetical protein
GN64P176_001659	CDS	chr1	7768256	7770135	+		hypothetical protein													GN64H176_001659	CDS	chr1	7619348	7619995	+		hypothetical protein
GN64P176_001660	CDS	chr1	7778607	7780385	+		hypothetical protein													GN64H176_001660	CDS	chr1	7620021	7620315	-		hypothetical protein
GN64P176_001661	CDS	chr1	7798706	7799503	+		hypothetical protein													GN64H176_001661	tRNA	chr1	7647255	7647330	+		tRNA-Met
GN64P176_001662	CDS	chr1	7799535	7805103	+		hypothetical protein	EOG092602BZ	PF00637									Clathrin heavy chain 1		GN64H176_001662	CDS	chr1	7655390	7660430	+		hypothetical protein
GN64P176_001663	CDS	chr1	7805901	7808150	-		hypothetical protein											Probable 26S proteasome subunit rpt4		GN64H176_001663	CDS	chr1	7670092	7670466	-		hypothetical protein
GN64P176_001664	CDS	chr1	7814437	7815108	+		hypothetical protein													GN64H176_001664	CDS	chr1	7673784	7675784	-		hypothetical protein
GN64P176_001665	CDS	chr1	7815190	7815631	-		hypothetical protein													GN64H176_001665	CDS	chr1	7682301	7683296	-		hypothetical protein
GN64P176_001666	CDS	chr1	7819106	7821992	-		hypothetical protein		PF12222											GN64H176_001666	CDS	chr1	7683345	7684560	-		hypothetical protein
GN64P176_001667	CDS	chr1	7823249	7824298	-		hypothetical protein													GN64H176_001667	CDS	chr1	7690846	7691449	-		hypothetical protein
GN64P176_001668	CDS	chr1	7824462	7824898	+		hypothetical protein													GN64H176_001668	CDS	chr1	7691484	7691883	+		hypothetical protein
GN64P176_001669	CDS	chr1	7833061	7833886	-		hypothetical protein													GN64H176_001669	CDS	chr1	7693186	7697927	-		hypothetical protein
GN64P176_001670	CDS	chr1	7834422	7836645	+		hypothetical protein													GN64H176_001670	tRNA	chr1	7706539	7706611	+		tRNA-Ser
GN64P176_001671	CDS	chr1	7845376	7846390	+		hypothetical protein													GN64H176_001671	CDS	chr1	7714340	7714694	-		hypothetical protein
GN64P176_001672	CDS	chr1	7852121	7853627	-		hypothetical protein													GN64H176_001672	CDS	chr1	7715470	7716392	-		hypothetical protein
GN64P176_001673	CDS	chr1	7857190	7857631	+		hypothetical protein													GN64H176_001673	CDS	chr1	7723893	7724473	-		hypothetical protein
GN64P176_001674	CDS	chr1	7863046	7863634	-		hypothetical protein													GN64H176_001674	CDS	chr1	7724557	7725097	-		hypothetical protein
GN64P176_001675	CDS	chr1	7863948	7864711	-		hypothetical protein													GN64H176_001675	CDS	chr1	7725168	7725607	-		hypothetical protein
GN64P176_001676	CDS	chr1	7864889	7865254	-		hypothetical protein													GN64H176_001676	CDS	chr1	7726266	7726685	-		hypothetical protein
GN64P176_001677	CDS	chr1	7865624	7865942	+		hypothetical protein													GN64H176_001677	CDS	chr1	7727637	7728516	+		hypothetical protein
GN64P176_001678	CDS	chr1	7866363	7866825	-		hypothetical protein													GN64H176_001678	CDS	chr1	7744006	7745958	-		hypothetical protein
GN64P176_001679	CDS	chr1	7867005	7868061	-		hypothetical protein													GN64H176_001679	CDS	chr1	7746094	7746717	-		hypothetical protein
GN64P176_001680	CDS	chr1	7868345	7868740	+		hypothetical protein													GN64H176_001680	CDS	chr1	7747318	7753757	-		hypothetical protein	EOG092606WZ
GN64P176_001681	CDS	chr1	7869121	7869550	-		hypothetical protein													GN64H176_001681	CDS	chr1	7753904	7754972	+		hypothetical protein		PF04641
GN64P176_001682	CDS	chr1	7877920	7878493	-		hypothetical protein													GN64H176_001682	CDS	chr1	7755539	7757606	-		hypothetical protein
GN64P176_001683	CDS	chr1	7879116	7880871	+		hypothetical protein													GN64H176_001683	CDS	chr1	7776142	7777920	+		hypothetical protein
GN64P176_001684	CDS	chr1	7887881	7888338	+		hypothetical protein													GN64H176_001684	CDS	chr1	7787096	7787611	-		hypothetical protein
GN64P176_001685	CDS	chr1	7894872	7895124	+		hypothetical protein													GN64H176_001685	CDS	chr1	7796225	7797022	+		hypothetical protein
GN64P176_001686	CDS	chr1	7895175	7896016	-		hypothetical protein	EOG09264YEG	PF00416									40S ribosomal protein S18-B		GN64H176_001686	CDS	chr1	7797054	7802622	+		hypothetical protein	EOG092602BZ	PF00637									Clathrin heavy chain 1
GN64P176_001687	CDS	chr1	7896081	7897288	+		hypothetical protein		PF01280									60S ribosomal protein L19-2		GN64H176_001687	CDS	chr1	7803420	7805669	-		hypothetical protein											Probable 26S proteasome subunit rpt4
GN64P176_001688	CDS	chr1	7904392	7905870	-		hypothetical protein													GN64H176_001688	CDS	chr1	7812068	7812509	-		hypothetical protein
GN64P176_001689	CDS	chr1	7905958	7907518	-		hypothetical protein													GN64H176_001689	CDS	chr1	7815975	7818861	-		hypothetical protein		PF12222
GN64P176_001690	CDS	chr1	7912511	7914461	+		hypothetical protein													GN64H176_001690	CDS	chr1	7820118	7821167	-		hypothetical protein
GN64P176_001691	CDS	chr1	7915018	7915552	+		hypothetical protein													GN64H176_001691	CDS	chr1	7821331	7821767	+		hypothetical protein
GN64P176_001692	CDS	chr1	7915905	7918076	-		hypothetical protein													GN64H176_001692	CDS	chr1	7829921	7830746	-		hypothetical protein
GN64P176_001693	CDS	chr1	7919502	7920859	+		hypothetical protein													GN64H176_001693	CDS	chr1	7832149	7833489	+		hypothetical protein
GN64P176_001694	CDS	chr1	7936932	7939572	-		hypothetical protein													GN64H176_001694	CDS	chr1	7842314	7843326	+		hypothetical protein
GN64P176_001695	CDS	chr1	7940382	7941727	-		hypothetical protein													GN64H176_001695	CDS	chr1	7854208	7854529	+		hypothetical protein
GN64P176_001696	CDS	chr1	7941854	7942178	-		hypothetical protein													GN64H176_001696	CDS	chr1	7859949	7862714	-		hypothetical protein	EOG09261727
GN64P176_001697	CDS	chr1	7946271	7948144	-		hypothetical protein													GN64H176_001697	CDS	chr1	7862825	7865881	-		hypothetical protein
GN64P176_001698	CDS	chr1	7951367	7954215	-		hypothetical protein													GN64H176_001698	CDS	chr1	7866046	7866475	-		hypothetical protein
GN64P176_001699	CDS	chr1	7961331	7961913	-		hypothetical protein	EOG092652TN												GN64H176_001699	CDS	chr1	7867357	7868429	+		hypothetical protein
GN64P176_001700	CDS	chr1	7962090	7965218	+		hypothetical protein													GN64H176_001700	CDS	chr1	7871089	7872615	+		hypothetical protein
GN64P176_001701	CDS	chr1	7969132	7969613	+		hypothetical protein													GN64H176_001701	CDS	chr1	7872731	7873703	+		hypothetical protein
GN64P176_001702	CDS	chr1	7969641	7970725	+		hypothetical protein													GN64H176_001702	CDS	chr1	7873896	7874554	+		hypothetical protein
GN64P176_001703	CDS	chr1	7970740	7971049	+		hypothetical protein													GN64H176_001703	CDS	chr1	7874778	7877215	+		hypothetical protein
GN64P176_001704	CDS	chr1	7971412	7974281	-		hypothetical protein													GN64H176_001704	CDS	chr1	7877281	7877626	+		hypothetical protein
GN64P176_001705	CDS	chr1	7975958	7977350	-		hypothetical protein													GN64H176_001705	CDS	chr1	7891788	7892040	+		hypothetical protein
GN64P176_001706	CDS	chr1	7978168	7979601	-		hypothetical protein													GN64H176_001706	CDS	chr1	7892091	7892932	-		hypothetical protein	EOG09264YEG	PF00416									40S ribosomal protein S18-B
GN64P176_001707	CDS	chr1	7980112	7981469	+		hypothetical protein													GN64H176_001707	CDS	chr1	7892997	7894204	+		hypothetical protein		PF01280									60S ribosomal protein L19-2
GN64P176_001708	CDS	chr1	7981655	7983263	+		hypothetical protein													GN64H176_001708	CDS	chr1	7907480	7908050	-		hypothetical protein
GN64P176_001709	CDS	chr1	7983482	7984011	+		hypothetical protein													GN64H176_001709	CDS	chr1	7908132	7909859	-		hypothetical protein
GN64P176_001710	CDS	chr1	7997620	7998038	-		hypothetical protein													GN64H176_001710	CDS	chr1	7914396	7915753	+		hypothetical protein
GN64P176_001711	tRNA	chr1	8004138	8004210	+		tRNA-Pro													GN64H176_001711	CDS	chr1	7951140	7952816	-		hypothetical protein
GN64P176_001712	CDS	chr1	8012612	8015820	-		hypothetical protein													GN64H176_001712	CDS	chr1	7966371	7966825	-		hypothetical protein
GN64P176_001713	CDS	chr1	8016128	8017249	-		hypothetical protein													GN64H176_001713	CDS	chr1	7966929	7970260	+		hypothetical protein
GN64P176_001714	CDS	chr1	8021970	8025111	-		hypothetical protein													GN64H176_001714	CDS	chr1	7974170	7976201	+		hypothetical protein
GN64P176_001715	CDS	chr1	8031185	8032665	-		hypothetical protein													GN64H176_001715	CDS	chr1	7976415	7977287	+		hypothetical protein
GN64P176_001716	CDS	chr1	8037962	8042575	-		hypothetical protein													GN64H176_001716	CDS	chr1	7977473	7978131	+		hypothetical protein
GN64P176_001717	CDS	chr1	8043774	8044076	-		hypothetical protein													GN64H176_001717	CDS	chr1	7978826	7979084	+		hypothetical protein
GN64P176_001718	CDS	chr1	8044260	8047439	+		hypothetical protein		PF01591											GN64H176_001718	CDS	chr1	7979303	7980009	+		hypothetical protein
GN64P176_001719	CDS	chr1	8050727	8051434	+		hypothetical protein													GN64H176_001719	CDS	chr1	7983342	7984224	+		hypothetical protein
GN64P176_001720	CDS	chr1	8051816	8053991	-		hypothetical protein													GN64H176_001720	CDS	chr1	7993455	7993873	-		hypothetical protein
GN64P176_001721	CDS	chr1	8054234	8054744	+		hypothetical protein													GN64H176_001721	CDS	chr1	7998138	8001512	+		hypothetical protein
GN64P176_001722	CDS	chr1	8065920	8067846	-		hypothetical protein											ATP-dependent RNA helicase DOB1		GN64H176_001722	CDS	chr1	8008449	8011657	-		hypothetical protein
GN64P176_001723	CDS	chr1	8073053	8075723	-		hypothetical protein													GN64H176_001723	CDS	chr1	8011965	8013086	-		hypothetical protein
GN64P176_001724	CDS	chr1	8076588	8076904	-		hypothetical protein													GN64H176_001724	CDS	chr1	8017807	8023275	-		hypothetical protein
GN64P176_001725	CDS	chr1	8077166	8079881	-		hypothetical protein													GN64H176_001725	CDS	chr1	8027056	8028537	-		hypothetical protein
GN64P176_001726	CDS	chr1	8081281	8083452	-		hypothetical protein		PF00069									Serine/threonine-protein kinase CBK1		GN64H176_001726	CDS	chr1	8033806	8038419	-		hypothetical protein
GN64P176_001727	CDS	chr1	8083752	8085463	+		hypothetical protein													GN64H176_001727	CDS	chr1	8040105	8043284	+		hypothetical protein		PF01591
GN64P176_001728	CDS	chr1	8093096	8093421	+		hypothetical protein													GN64H176_001728	CDS	chr1	8046573	8047259	+		hypothetical protein
GN64P176_001729	CDS	chr1	8093839	8094379	+		hypothetical protein													GN64H176_001729	CDS	chr1	8047663	8049964	-		hypothetical protein
GN64P176_001730	CDS	chr1	8094479	8094869	+		hypothetical protein													GN64H176_001730	CDS	chr1	8050182	8050431	+		hypothetical protein
GN64P176_001731	CDS	chr1	8101486	8101916	-		hypothetical protein													GN64H176_001731	CDS	chr1	8062675	8063306	+		hypothetical protein
GN64P176_001732	CDS	chr1	8102003	8102499	-		hypothetical protein													GN64H176_001732	CDS	chr1	8063964	8064403	+		hypothetical protein
GN64P176_001733	CDS	chr1	8103354	8104633	-		hypothetical protein													GN64H176_001733	CDS	chr1	8064474	8065014	+		hypothetical protein
GN64P176_001734	CDS	chr1	8104811	8105973	+		hypothetical protein													GN64H176_001734	CDS	chr1	8065098	8065678	+		hypothetical protein
GN64P176_001735	CDS	chr1	8154600	8155258	-		hypothetical protein													GN64H176_001735	CDS	chr1	8070753	8073423	-		hypothetical protein
GN64P176_001736	CDS	chr1	8155772	8156168	+		hypothetical protein													GN64H176_001736	CDS	chr1	8074288	8074604	-		hypothetical protein
GN64P176_001737	CDS	chr1	8158766	8159561	-		hypothetical protein													GN64H176_001737	CDS	chr1	8074866	8077869	-		hypothetical protein
GN64P176_001738	CDS	chr1	8159985	8160255	-		hypothetical protein													GN64H176_001738	CDS	chr1	8079270	8081441	-		hypothetical protein		PF00069									Serine/threonine-protein kinase CBK1
GN64P176_001739	CDS	chr1	8160413	8162571	-		hypothetical protein													GN64H176_001739	CDS	chr1	8081741	8083452	+		hypothetical protein
GN64P176_001740	CDS	chr1	8163188	8164400	-		hypothetical protein													GN64H176_001740	CDS	chr1	8098844	8099363	+		hypothetical protein
GN64P176_001741	CDS	chr1	8165767	8166420	+		hypothetical protein													GN64H176_001741	CDS	chr1	8099577	8099836	+		hypothetical protein
GN64P176_001742	CDS	chr1	8167894	8170312	+		hypothetical protein	EOG09261KHB	PF00006									V-type proton ATPase subunit B		GN64H176_001742	CDS	chr1	8099907	8100445	-		hypothetical protein
GN64P176_001743	tRNA	chr1	8172315	8172395	-		tRNA-Gly													GN64H176_001743	CDS	chr1	8106838	8107268	-		hypothetical protein
GN64P176_001744	CDS	chr1	8172442	8175400	+		hypothetical protein									C97				GN64H176_001744	CDS	chr1	8107359	8107861	-		hypothetical protein
GN64P176_001745	CDS	chr1	8177154	8177778	-		hypothetical protein													GN64H176_001745	CDS	chr1	8108717	8109970	-		hypothetical protein
GN64P176_001746	CDS	chr1	8179125	8180451	+		hypothetical protein													GN64H176_001746	CDS	chr1	8110217	8111337	+		hypothetical protein
GN64P176_001747	CDS	chr1	8185677	8186185	-		hypothetical protein													GN64H176_001747	CDS	chr1	8144110	8144688	+		hypothetical protein
GN64P176_001748	CDS	chr1	8191612	8194185	+		hypothetical protein													GN64H176_001748	CDS	chr1	8160295	8160797	-		hypothetical protein
GN64P176_001749	CDS	chr1	8194620	8196055	-		hypothetical protein													GN64H176_001749	CDS	chr1	8161083	8161863	+		hypothetical protein
GN64P176_001750	CDS	chr1	8198510	8203316	+		hypothetical protein													GN64H176_001750	CDS	chr1	8164461	8165256	-		hypothetical protein
GN64P176_001751	CDS	chr1	8205447	8207340	+		hypothetical protein													GN64H176_001751	CDS	chr1	8165680	8165950	-		hypothetical protein
GN64P176_001752	CDS	chr1	8214357	8215713	-		hypothetical protein													GN64H176_001752	CDS	chr1	8166108	8168266	-		hypothetical protein
GN64P176_001753	CDS	chr1	8221813	8224000	-		hypothetical protein													GN64H176_001753	CDS	chr1	8169212	8170095	-		hypothetical protein
GN64P176_001754	CDS	chr1	8224067	8224379	-		hypothetical protein													GN64H176_001754	CDS	chr1	8171462	8172115	+		hypothetical protein
GN64P176_001755	CDS	chr1	8227154	8229540	+		hypothetical protein													GN64H176_001755	CDS	chr1	8173589	8176007	+		hypothetical protein	EOG09261KHB	PF00006									V-type proton ATPase subunit B
GN64P176_001756	CDS	chr1	8230980	8232337	+		hypothetical protein										AA2	Putative heme-binding peroxidase		GN64H176_001756	tRNA	chr1	8178008	8178088	-		tRNA-Gly
GN64P176_001757	CDS	chr1	8233162	8234168	-		hypothetical protein	EOG09264XLN												GN64H176_001757	CDS	chr1	8178263	8178560	-		hypothetical protein
GN64P176_001758	CDS	chr1	8234208	8237972	+		hypothetical protein		PF00632											GN64H176_001758	CDS	chr1	8178642	8181092	+		hypothetical protein									C97
GN64P176_001759	CDS	chr1	8238641	8239039	+		hypothetical protein													GN64H176_001759	CDS	chr1	8182930	8183554	-		hypothetical protein
GN64P176_001760	CDS	chr1	8245643	8246940	+		hypothetical protein													GN64H176_001760	CDS	chr1	8184899	8186225	+		hypothetical protein
GN64P176_001761	CDS	chr1	8250739	8251895	-		hypothetical protein													GN64H176_001761	CDS	chr1	8186292	8187521	+		hypothetical protein
GN64P176_001762	CDS	chr1	8254558	8255284	+		hypothetical protein													GN64H176_001762	CDS	chr1	8191450	8191957	-		hypothetical protein
GN64P176_001763	CDS	chr1	8255298	8255729	+		hypothetical protein													GN64H176_001763	CDS	chr1	8196702	8199261	+		hypothetical protein
GN64P176_001764	CDS	chr1	8255737	8256448	-		hypothetical protein													GN64H176_001764	CDS	chr1	8199655	8201159	-		hypothetical protein
GN64P176_001765	CDS	chr1	8256506	8257469	-		hypothetical protein													GN64H176_001765	CDS	chr1	8203605	8208411	+		hypothetical protein
GN64P176_001766	CDS	chr1	8257485	8257844	-		hypothetical protein													GN64H176_001766	CDS	chr1	8209195	8209583	+		hypothetical protein
GN64P176_001767	CDS	chr1	8270904	8271903	-		hypothetical protein													GN64H176_001767	CDS	chr1	8216342	8218529	-		hypothetical protein
GN64P176_001768	CDS	chr1	8271966	8272296	-		hypothetical protein													GN64H176_001768	CDS	chr1	8218596	8218908	-		hypothetical protein
GN64P176_001769	tRNA	chr1	8275084	8275156	-		tRNA-Ala													GN64H176_001769	CDS	chr1	8221684	8224070	+		hypothetical protein
GN64P176_001770	tRNA	chr1	8275309	8275381	-		tRNA-Ala													GN64H176_001770	CDS	chr1	8225522	8226879	+		hypothetical protein										AA2	Putative heme-binding peroxidase
GN64P176_001771	tRNA	chr1	8278986	8279072	-		tRNA-Asn													GN64H176_001771	CDS	chr1	8227702	8228367	-		hypothetical protein	EOG09264XLN
GN64P176_001772	CDS	chr1	8282085	8284564	+		hypothetical protein													GN64H176_001772	CDS	chr1	8228413	8228750	-		hypothetical protein
GN64P176_001773	CDS	chr1	8291997	8293768	-		hypothetical protein													GN64H176_001773	CDS	chr1	8228784	8232513	+		hypothetical protein		PF00632
GN64P176_001774	CDS	chr1	8294117	8295767	+		hypothetical protein													GN64H176_001774	CDS	chr1	8232912	8233944	-		hypothetical protein
GN64P176_001775	CDS	chr1	8295850	8296701	-		hypothetical protein													GN64H176_001775	CDS	chr1	8234015	8234412	-		hypothetical protein
GN64P176_001776	CDS	chr1	8297157	8298732	-		hypothetical protein													GN64H176_001776	CDS	chr1	8253683	8254067	-		hypothetical protein
GN64P176_001777	CDS	chr1	8299287	8304650	-		hypothetical protein	EOG09262PMC												GN64H176_001777	CDS	chr1	8254121	8255130	-		hypothetical protein
GN64P176_001778	CDS	chr1	8305580	8308661	+		hypothetical protein		PF12471											GN64H176_001778	CDS	chr1	8257797	8258523	+		hypothetical protein
GN64P176_001779	CDS	chr1	8309368	8310345	-		hypothetical protein													GN64H176_001779	CDS	chr1	8258537	8258966	+		hypothetical protein
GN64P176_001780	CDS	chr1	8328208	8329856	-		hypothetical protein													GN64H176_001780	CDS	chr1	8259344	8260703	-		hypothetical protein
GN64P176_001781	CDS	chr1	8329938	8330583	-		hypothetical protein													GN64H176_001781	CDS	chr1	8260719	8261078	-		hypothetical protein
GN64P176_001782	CDS	chr1	8330684	8334351	-		hypothetical protein													GN64H176_001782	CDS	chr1	8261153	8261587	+		hypothetical protein
GN64P176_001783	CDS	chr1	8334391	8336238	-		hypothetical protein													GN64H176_001783	CDS	chr1	8267668	8268102	+		hypothetical protein
GN64P176_001784	CDS	chr1	8336280	8337960	-		hypothetical protein													GN64H176_001784	CDS	chr1	8268549	8270795	+		hypothetical protein
GN64P176_001785	CDS	chr1	8338078	8340847	+		hypothetical protein	EOG092624KK										Tryptophan--tRNA ligase, cytoplasmic		GN64H176_001785	CDS	chr1	8289780	8290066	-		hypothetical protein
GN64P176_001786	CDS	chr1	8343726	8345420	+		hypothetical protein													GN64H176_001786	tRNA	chr1	8290677	8290763	-		tRNA-Asn
GN64P176_001787	CDS	chr1	8353661	8355685	+		hypothetical protein													GN64H176_001787	CDS	chr1	8293431	8295910	+		hypothetical protein
GN64P176_001788	CDS	chr1	8356219	8356513	-		hypothetical protein													GN64H176_001788	CDS	chr1	8303352	8305126	-		hypothetical protein
GN64P176_001789	CDS	chr1	8356558	8359240	+		hypothetical protein													GN64H176_001789	CDS	chr1	8305475	8307125	+		hypothetical protein
GN64P176_001790	CDS	chr1	8360451	8361561	-		hypothetical protein													GN64H176_001790	CDS	chr1	8307208	8307634	-		hypothetical protein
GN64P176_001791	CDS	chr1	8361721	8362243	+		hypothetical protein													GN64H176_001791	CDS	chr1	8308512	8310087	-		hypothetical protein
GN64P176_001792	CDS	chr1	8365468	8368302	+		hypothetical protein													GN64H176_001792	CDS	chr1	8310642	8316004	-		hypothetical protein	EOG09262PMC
GN64P176_001793	CDS	chr1	8379835	8381084	-		hypothetical protein													GN64H176_001793	CDS	chr1	8316934	8320015	+		hypothetical protein		PF12471
GN64P176_001794	CDS	chr1	8382101	8384152	+		hypothetical protein													GN64H176_001794	CDS	chr1	8320722	8321753	-		hypothetical protein
GN64P176_001795	CDS	chr1	8400130	8403235	-		hypothetical protein													GN64H176_001795	CDS	chr1	8331992	8333641	-		hypothetical protein
GN64P176_001796	CDS	chr1	8404153	8405048	+		hypothetical protein													GN64H176_001796	CDS	chr1	8333723	8334368	-		hypothetical protein
GN64P176_001797	CDS	chr1	8405589	8406230	-		hypothetical protein													GN64H176_001797	CDS	chr1	8334469	8338136	-		hypothetical protein
GN64P176_001798	CDS	chr1	8406284	8407643	+		hypothetical protein		PF09724											GN64H176_001798	CDS	chr1	8338176	8340020	-		hypothetical protein
GN64P176_001799	CDS	chr1	8408660	8411202	-		hypothetical protein													GN64H176_001799	CDS	chr1	8340062	8342257	-		hypothetical protein
GN64P176_001800	CDS	chr1	8412949	8413362	-		hypothetical protein													GN64H176_001800	CDS	chr1	8342331	8344629	+		hypothetical protein	EOG092624KK										Tryptophan--tRNA ligase, cytoplasmic
GN64P176_001801	CDS	chr1	8414326	8416609	-		hypothetical protein													GN64H176_001801	CDS	chr1	8345347	8350578	+		hypothetical protein
GN64P176_001802	CDS	chr1	8418355	8421440	-		hypothetical protein	EOG09260K29												GN64H176_001802	CDS	chr1	8350897	8351374	+		hypothetical protein
GN64P176_001803	CDS	chr1	8421506	8422647	-		hypothetical protein													GN64H176_001803	CDS	chr1	8351532	8352087	+		hypothetical protein
GN64P176_001804	CDS	chr1	8422666	8423717	-		hypothetical protein													GN64H176_001804	CDS	chr1	8353829	8355982	+		hypothetical protein
GN64P176_001805	CDS	chr1	8425840	8426205	-		hypothetical protein													GN64H176_001805	CDS	chr1	8356731	8359418	+		hypothetical protein
GN64P176_001806	CDS	chr1	8427338	8429644	+		hypothetical protein													GN64H176_001806	CDS	chr1	8360629	8361738	-		hypothetical protein
GN64P176_001807	CDS	chr1	8432143	8432874	+		hypothetical protein													GN64H176_001807	CDS	chr1	8361898	8362420	+		hypothetical protein
GN64P176_001808	CDS	chr1	8434965	8435592	+		hypothetical protein													GN64H176_001808	CDS	chr1	8365662	8366181	+		hypothetical protein
GN64P176_001809	CDS	chr1	8436031	8436421	-		hypothetical protein													GN64H176_001809	CDS	chr1	8366294	8366916	+		hypothetical protein
GN64P176_001810	CDS	chr1	8439502	8442355	+		hypothetical protein													GN64H176_001810	CDS	chr1	8366933	8368326	+		hypothetical protein
GN64P176_001811	tRNA	chr1	8458631	8458703	+		tRNA-Ala													GN64H176_001811	CDS	chr1	8372088	8374758	-		hypothetical protein
GN64P176_001812	CDS	chr1	8458935	8460531	-		hypothetical protein													GN64H176_001812	CDS	chr1	8380295	8380632	-		hypothetical protein
GN64P176_001813	CDS	chr1	8460573	8461329	-		hypothetical protein													GN64H176_001813	CDS	chr1	8383800	8384327	+		hypothetical protein
GN64P176_001814	CDS	chr1	8463926	8467059	-		hypothetical protein													GN64H176_001814	CDS	chr1	8384399	8385705	+		hypothetical protein
GN64P176_001815	CDS	chr1	8473611	8477763	-		hypothetical protein													GN64H176_001815	CDS	chr1	8395783	8396128	-		hypothetical protein
GN64P176_001816	CDS	chr1	8478706	8479297	+		hypothetical protein													GN64H176_001816	CDS	chr1	8404216	8405111	+		hypothetical protein
GN64P176_001817	CDS	chr1	8479378	8479642	+		hypothetical protein													GN64H176_001817	CDS	chr1	8405652	8406462	-		hypothetical protein
GN64P176_001818	CDS	chr1	8506530	8507281	+		hypothetical protein													GN64H176_001818	CDS	chr1	8406520	8407879	+		hypothetical protein		PF09724
GN64P176_001819	CDS	chr1	8512261	8514888	-		hypothetical protein	EOG09262LI4												GN64H176_001819	CDS	chr1	8408896	8410562	-		hypothetical protein
GN64P176_001820	CDS	chr1	8516870	8518199	-		hypothetical protein													GN64H176_001820	tRNA	chr1	8415952	8416024	+		tRNA-Ser
GN64P176_001821	CDS	chr1	8523416	8525746	-		hypothetical protein	EOG092621CP								C44				GN64H176_001821	CDS	chr1	8418445	8422178	-		hypothetical protein
GN64P176_001822	CDS	chr1	8531848	8533146	+		hypothetical protein													GN64H176_001822	CDS	chr1	8422947	8424753	-		hypothetical protein
GN64P176_001823	CDS	chr1	8540303	8540607	+		hypothetical protein													GN64H176_001823	CDS	chr1	8425920	8428203	-		hypothetical protein
GN64P176_001824	CDS	chr1	8560465	8560827	-		hypothetical protein													GN64H176_001824	CDS	chr1	8429949	8432605	-		hypothetical protein	EOG09260K29
GN64P176_001825	CDS	chr1	8568703	8569421	-		hypothetical protein													GN64H176_001825	CDS	chr1	8433098	8434239	-		hypothetical protein
GN64P176_001826	CDS	chr1	8569778	8570528	-		hypothetical protein													GN64H176_001826	CDS	chr1	8434258	8434999	-		hypothetical protein
GN64P176_001827	CDS	chr1	8585357	8588846	-		hypothetical protein													GN64H176_001827	CDS	chr1	8445465	8446760	+		hypothetical protein
GN64P176_001828	CDS	chr1	8592196	8596531	-		hypothetical protein													GN64H176_001828	CDS	chr1	8448259	8454426	+		hypothetical protein
GN64P176_001829	CDS	chr1	8596685	8600137	-		hypothetical protein		PF01434							M41				GN64H176_001829	CDS	chr1	8461540	8464385	+		hypothetical protein
GN64P176_001830	CDS	chr1	8601084	8604370	+		hypothetical protein													GN64H176_001830	CDS	chr1	8476623	8478178	-		hypothetical protein
GN64P176_001831	CDS	chr1	8605380	8606109	-		hypothetical protein													GN64H176_001831	tRNA	chr1	8480749	8480821	+		tRNA-Ala
GN64P176_001832	CDS	chr1	8615497	8618056	-		hypothetical protein													GN64H176_001832	CDS	chr1	8481053	8482649	-		hypothetical protein
GN64P176_001833	CDS	chr1	8629706	8631491	-		hypothetical protein													GN64H176_001833	CDS	chr1	8482691	8483447	-		hypothetical protein
GN64P176_001834	CDS	chr1	8632869	8633773	+		hypothetical protein													GN64H176_001834	CDS	chr1	8486052	8487340	-		hypothetical protein
GN64P176_001835	CDS	chr1	8634397	8635314	-		hypothetical protein													GN64H176_001835	CDS	chr1	8488747	8489536	-		hypothetical protein
GN64P176_001836	CDS	chr1	8635523	8635968	-		hypothetical protein													GN64H176_001836	CDS	chr1	8497034	8501187	-		hypothetical protein
GN64P176_001837	CDS	chr1	8641198	8642656	-		hypothetical protein													GN64H176_001837	CDS	chr1	8502049	8502630	-		hypothetical protein
GN64P176_001838	CDS	chr1	8643139	8643537	+		hypothetical protein													GN64H176_001838	CDS	chr1	8502834	8503098	+		hypothetical protein
GN64P176_001839	CDS	chr1	8647531	8648542	+		hypothetical protein													GN64H176_001839	CDS	chr1	8506295	8510859	+		hypothetical protein
GN64P176_001840	CDS	chr1	8650378	8651762	-		hypothetical protein													GN64H176_001840	CDS	chr1	8523412	8527766	-		hypothetical protein
GN64P176_001841	CDS	chr1	8656889	8658009	+		hypothetical protein													GN64H176_001841	CDS	chr1	8540263	8540883	-		hypothetical protein
GN64P176_001842	CDS	chr1	8658231	8662179	+		hypothetical protein													GN64H176_001842	CDS	chr1	8542016	8543191	-		hypothetical protein
GN64P176_001843	CDS	chr1	8662571	8663205	-		hypothetical protein													GN64H176_001843	CDS	chr1	8552716	8553139	-		hypothetical protein
GN64P176_001844	tRNA	chr1	8663495	8663567	-		tRNA-Pro													GN64H176_001844	CDS	chr1	8565836	8566304	-		hypothetical protein
GN64P176_001845	CDS	chr1	8671927	8672414	-		hypothetical protein													GN64H176_001845	CDS	chr1	8567448	8568789	+		hypothetical protein
GN64P176_001846	CDS	chr1	8673973	8680249	+		hypothetical protein													GN64H176_001846	CDS	chr1	8568835	8570040	+		hypothetical protein
GN64P176_001847	CDS	chr1	8680636	8682235	+		hypothetical protein									S33				GN64H176_001847	CDS	chr1	8570550	8571298	-		hypothetical protein
GN64P176_001848	CDS	chr1	8682574	8682832	-		hypothetical protein													GN64H176_001848	CDS	chr1	8580531	8581009	-		hypothetical protein
GN64P176_001849	CDS	chr1	8682877	8684898	+		hypothetical protein	EOG09261PNZ												GN64H176_001849	CDS	chr1	8584388	8585066	+		hypothetical protein
GN64P176_001850	CDS	chr1	8693074	8695719	-		hypothetical protein													GN64H176_001850	CDS	chr1	8585093	8585498	+		hypothetical protein
GN64P176_001851	CDS	chr1	8695915	8699443	-		hypothetical protein													GN64H176_001851	CDS	chr1	8586497	8587041	+		hypothetical protein
GN64P176_001852	CDS	chr1	8708751	8710282	-		hypothetical protein													GN64H176_001852	CDS	chr1	8596580	8597235	-		hypothetical protein
GN64P176_001853	CDS	chr1	8711964	8714202	+		hypothetical protein													GN64H176_001853	CDS	chr1	8597259	8599428	-		hypothetical protein
GN64P176_001854	CDS	chr1	8714920	8716008	-		hypothetical protein													GN64H176_001854	CDS	chr1	8601414	8603481	+		hypothetical protein
GN64P176_001855	CDS	chr1	8716082	8716497	-		hypothetical protein													GN64H176_001855	CDS	chr1	8604392	8604782	-		hypothetical protein
GN64P176_001856	CDS	chr1	8717228	8718744	+		hypothetical protein										CE4			GN64H176_001856	CDS	chr1	8604807	8605225	-		hypothetical protein
GN64P176_001857	CDS	chr1	8719379	8720668	-		hypothetical protein													GN64H176_001857	CDS	chr1	8612695	8613109	-		hypothetical protein
GN64P176_001858	CDS	chr1	8720753	8724174	+		hypothetical protein													GN64H176_001858	CDS	chr1	8616983	8618316	-		hypothetical protein
GN64P176_001859	CDS	chr1	8725793	8728028	+		hypothetical protein		PF00026							A01A				GN64H176_001859	CDS	chr1	8620309	8622915	+		hypothetical protein
GN64P176_001860	CDS	chr1	8728941	8730821	-		hypothetical protein	EOG09263NE7												GN64H176_001860	CDS	chr1	8627443	8629776	-		hypothetical protein	EOG092621CP								C44
GN64P176_001861	CDS	chr1	8740051	8744259	-		hypothetical protein													GN64H176_001861	tRNA	chr1	8633614	8633685	-		tRNA-Ser
GN64P176_001862	CDS	chr1	8748721	8749695	-		hypothetical protein		PF10681											GN64H176_001862	tRNA	chr1	8633824	8633895	-		tRNA-Ser
GN64P176_001863	CDS	chr1	8749797	8750686	+		hypothetical protein	EOG09265KNL												GN64H176_001863	CDS	chr1	8641498	8645961	-		hypothetical protein
GN64P176_001864	CDS	chr1	8751690	8752029	+		hypothetical protein													GN64H176_001864	CDS	chr1	8645974	8649426	-		hypothetical protein		PF01434							M41
GN64P176_001865	CDS	chr1	8752319	8754908	+		hypothetical protein													GN64H176_001865	CDS	chr1	8649460	8649952	-		hypothetical protein
GN64P176_001866	CDS	chr1	8755529	8757232	-		hypothetical protein													GN64H176_001866	CDS	chr1	8650092	8650848	+		hypothetical protein
GN64P176_001867	CDS	chr1	8757287	8758580	-		hypothetical protein													GN64H176_001867	CDS	chr1	8654991	8657155	+		hypothetical protein
GN64P176_001868	CDS	chr1	8758624	8759678	-		hypothetical protein													GN64H176_001868	CDS	chr1	8661752	8664300	-		hypothetical protein
GN64P176_001869	CDS	chr1	8760539	8761120	-		hypothetical protein													GN64H176_001869	CDS	chr1	8670882	8671523	-		hypothetical protein
GN64P176_001870	CDS	chr1	8761324	8761588	+		hypothetical protein													GN64H176_001870	CDS	chr1	8676027	8676423	+		hypothetical protein
GN64P176_001871	CDS	chr1	8764801	8765428	+		hypothetical protein													GN64H176_001871	CDS	chr1	8677247	8678030	-		hypothetical protein
GN64P176_001872	CDS	chr1	8781895	8785674	-		hypothetical protein													GN64H176_001872	CDS	chr1	8679004	8680025	+		hypothetical protein
GN64P176_001873	CDS	chr1	8785719	8786253	-		hypothetical protein													GN64H176_001873	CDS	chr1	8680946	8681863	-		hypothetical protein
GN64P176_001874	CDS	chr1	8800089	8801694	-		hypothetical protein													GN64H176_001874	CDS	chr1	8682072	8682517	-		hypothetical protein
GN64P176_001875	CDS	chr1	8811218	8811641	-		hypothetical protein													GN64H176_001875	CDS	chr1	8687159	8687853	-		hypothetical protein
GN64P176_001876	CDS	chr1	8813382	8814513	+		hypothetical protein													GN64H176_001876	CDS	chr1	8691661	8694598	+		hypothetical protein
GN64P176_001877	CDS	chr1	8824338	8824806	-		hypothetical protein													GN64H176_001877	CDS	chr1	8696426	8697811	-		hypothetical protein
GN64P176_001878	CDS	chr1	8825950	8827291	+		hypothetical protein													GN64H176_001878	CDS	chr1	8704279	8708227	+		hypothetical protein
GN64P176_001879	CDS	chr1	8827337	8828542	+		hypothetical protein													GN64H176_001879	CDS	chr1	8708619	8709253	-		hypothetical protein
GN64P176_001880	CDS	chr1	8829052	8829800	-		hypothetical protein													GN64H176_001880	tRNA	chr1	8709543	8709615	-		tRNA-Pro
GN64P176_001881	CDS	chr1	8839033	8839511	-		hypothetical protein													GN64H176_001881	CDS	chr1	8717985	8718472	-		hypothetical protein
GN64P176_001882	CDS	chr1	8842890	8844000	+		hypothetical protein													GN64H176_001882	CDS	chr1	8720035	8726314	+		hypothetical protein
GN64P176_001883	CDS	chr1	8844999	8845543	+		hypothetical protein													GN64H176_001883	CDS	chr1	8726701	8728299	+		hypothetical protein									S33
GN64P176_001884	CDS	chr1	8854825	8857444	-		hypothetical protein	EOG09262LI4												GN64H176_001884	CDS	chr1	8728636	8728894	-		hypothetical protein
GN64P176_001885	CDS	chr1	8860046	8862002	+		hypothetical protein													GN64H176_001885	CDS	chr1	8728939	8730960	+		hypothetical protein	EOG09261PNZ
GN64P176_001886	CDS	chr1	8862917	8863307	-		hypothetical protein													GN64H176_001886	CDS	chr1	8739149	8741794	-		hypothetical protein
GN64P176_001887	CDS	chr1	8863332	8863750	-		hypothetical protein													GN64H176_001887	CDS	chr1	8741990	8745569	-		hypothetical protein
GN64P176_001888	CDS	chr1	8871219	8871768	-		hypothetical protein													GN64H176_001888	CDS	chr1	8756178	8759827	+		hypothetical protein
GN64P176_001889	CDS	chr1	8875507	8876840	-		hypothetical protein													GN64H176_001889	CDS	chr1	8761372	8762460	-		hypothetical protein
GN64P176_001890	CDS	chr1	8878830	8881404	+		hypothetical protein													GN64H176_001890	CDS	chr1	8762534	8762949	-		hypothetical protein
GN64P176_001891	CDS	chr1	8885959	8888222	-		hypothetical protein	EOG092621CP								C44				GN64H176_001891	CDS	chr1	8763191	8765196	+		hypothetical protein										CE4
GN64P176_001892	tRNA	chr1	8892130	8892201	-		tRNA-Ser													GN64H176_001892	CDS	chr1	8765831	8767120	-		hypothetical protein
GN64P176_001893	tRNA	chr1	8892340	8892411	-		tRNA-Ser													GN64H176_001893	CDS	chr1	8767785	8770626	+		hypothetical protein
GN64P176_001894	CDS	chr1	8900014	8904477	-		hypothetical protein													GN64H176_001894	CDS	chr1	8772245	8774480	+		hypothetical protein		PF00026							A01A
GN64P176_001895	CDS	chr1	8904490	8907942	-		hypothetical protein		PF01434							M41				GN64H176_001895	CDS	chr1	8775393	8777273	-		hypothetical protein	EOG09263NE7
GN64P176_001896	CDS	chr1	8908608	8909364	+		hypothetical protein													GN64H176_001896	CDS	chr1	8780801	8781573	-		hypothetical protein
GN64P176_001897	CDS	chr1	8913519	8915671	+		hypothetical protein													GN64H176_001897	CDS	chr1	8787359	8788333	-		hypothetical protein		PF10681
GN64P176_001898	CDS	chr1	8920268	8922987	-		hypothetical protein													GN64H176_001898	CDS	chr1	8788435	8789324	+		hypothetical protein	EOG09265KNL
GN64P176_001899	CDS	chr1	8934494	8936279	-		hypothetical protein													GN64H176_001899	CDS	chr1	8789354	8790010	+		hypothetical protein
GN64P176_001900	CDS	chr1	8937658	8938541	+		hypothetical protein													GN64H176_001900	CDS	chr1	8790332	8790671	+		hypothetical protein
GN64P176_001901	CDS	chr1	8939462	8940790	-		hypothetical protein													GN64H176_001901	CDS	chr1	8790961	8791305	+		hypothetical protein
GN64P176_001902	CDS	chr1	8945675	8946369	-		hypothetical protein													GN64H176_001902	CDS	chr1	8791555	8792574	+		hypothetical protein
GN64P176_001903	CDS	chr1	8952103	8953114	+		hypothetical protein													GN64H176_001903	CDS	chr1	8793217	8794088	+		hypothetical protein
GN64P176_001904	CDS	chr1	8954942	8956327	-		hypothetical protein													GN64H176_001904	CDS	chr1	8796298	8796583	+		hypothetical protein
GN64P176_001905	CDS	chr1	8962795	8966743	+		hypothetical protein													GN64H176_001905	CDS	chr1	8796624	8797876	+		hypothetical protein
GN64P176_001906	CDS	chr1	8967135	8967769	-		hypothetical protein													GN64H176_001906	CDS	chr1	8798642	8800462	-		hypothetical protein
GN64P176_001907	tRNA	chr1	8968059	8968131	-		tRNA-Pro													GN64H176_001907	CDS	chr1	8805081	8806285	+		hypothetical protein
GN64P176_001908	CDS	chr1	8976501	8976988	-		hypothetical protein													GN64H176_001908	CDS	chr1	8806442	8809010	-		hypothetical protein	EOG092624UF
GN64P176_001909	CDS	chr1	8978551	8984830	+		hypothetical protein													GN64H176_001909	CDS	chr1	8809082	8809492	-		hypothetical protein
GN64P176_001910	CDS	chr1	8985217	8986815	+		hypothetical protein									S33				GN64H176_001910	CDS	chr1	8809616	8810272	+		hypothetical protein
GN64P176_001911	CDS	chr1	8987152	8987410	-		hypothetical protein													GN64H176_001911	CDS	chr1	8811748	8814227	-		hypothetical protein										GH18
GN64P176_001912	CDS	chr1	8987455	8989476	+		hypothetical protein	EOG09261PNZ												GN64H176_001912	CDS	chr1	8818926	8822282	-		hypothetical protein										GH18
GN64P176_001913	CDS	chr1	8997665	9000310	-		hypothetical protein													GN64H176_001913	CDS	chr1	8823302	8825473	+		hypothetical protein
GN64P176_001914	CDS	chr1	9000506	9004034	-		hypothetical protein													GN64H176_001914	CDS	chr1	8826686	8830322	-		hypothetical protein	EOG09260TPT
GN64P176_001915	CDS	chr1	9014694	9018343	+		hypothetical protein													GN64H176_001915	CDS	chr1	8830530	8831515	+		hypothetical protein
GN64P176_001916	CDS	chr1	9019888	9020976	-		hypothetical protein													GN64H176_001916	CDS	chr1	8833173	8833852	-		hypothetical protein
GN64P176_001917	CDS	chr1	9021050	9021465	-		hypothetical protein													GN64H176_001917	CDS	chr1	8833995	8834363	+		hypothetical protein
GN64P176_001918	CDS	chr1	9021707	9023712	+		hypothetical protein										CE4			GN64H176_001918	CDS	chr1	8834804	8836440	-		hypothetical protein											GDP-mannose transporter 2
GN64P176_001919	CDS	chr1	9024347	9025636	-		hypothetical protein													GN64H176_001919	CDS	chr1	8836799	8837127	-		hypothetical protein
GN64P176_001920	CDS	chr1	9026301	9029142	+		hypothetical protein													GN64H176_001920	CDS	chr1	8840348	8840860	+		hypothetical protein
GN64P176_001921	CDS	chr1	9030761	9032996	+		hypothetical protein		PF00026							A01A				GN64H176_001921	CDS	chr1	8841012	8842162	+		hypothetical protein
GN64P176_001922	CDS	chr1	9033909	9035789	-		hypothetical protein	EOG09263NE7												GN64H176_001922	CDS	chr1	8845507	8845882	-		hypothetical protein
GN64P176_001923	CDS	chr1	9039317	9040089	-		hypothetical protein													GN64H176_001923	CDS	chr1	8846700	8849903	-		hypothetical protein
GN64P176_001924	CDS	chr1	9045875	9046849	-		hypothetical protein		PF10681											GN64H176_001924	CDS	chr1	8856247	8857636	-		hypothetical protein
GN64P176_001925	CDS	chr1	9046951	9047840	+		hypothetical protein	EOG09265KNL												GN64H176_001925	CDS	chr1	8858050	8859940	-		hypothetical protein									S26A
GN64P176_001926	CDS	chr1	9047870	9048526	+		hypothetical protein													GN64H176_001926	CDS	chr1	8878647	8879065	+		hypothetical protein
GN64P176_001927	CDS	chr1	9048848	9049187	+		hypothetical protein													GN64H176_001927	CDS	chr1	8885730	8886225	-		hypothetical protein
GN64P176_001928	CDS	chr1	9049765	9050305	+		hypothetical protein													GN64H176_001928	CDS	chr1	8887283	8891094	-		hypothetical protein
GN64P176_001929	CDS	chr1	9051733	9052604	+		hypothetical protein													GN64H176_001929	CDS	chr1	8912216	8915199	+		hypothetical protein
GN64P176_001930	CDS	chr1	9054301	9054694	-		hypothetical protein													GN64H176_001930	CDS	chr1	8915582	8916143	-		hypothetical protein
GN64P176_001931	CDS	chr1	9054814	9056392	+		hypothetical protein													GN64H176_001931	CDS	chr1	8934853	8935163	-		hypothetical protein
GN64P176_001932	CDS	chr1	9056971	9058978	-		hypothetical protein													GN64H176_001932	CDS	chr1	8942785	8944962	+		hypothetical protein
GN64P176_001933	CDS	chr1	9063597	9064801	+		hypothetical protein													GN64H176_001933	CDS	chr1	8946760	8949097	+		hypothetical protein
GN64P176_001934	CDS	chr1	9064958	9067526	-		hypothetical protein	EOG092624UF												GN64H176_001934	CDS	chr1	8950178	8951016	+		hypothetical protein
GN64P176_001935	CDS	chr1	9067598	9068008	-		hypothetical protein													GN64H176_001935	CDS	chr1	8960754	8961706	+		hypothetical protein
GN64P176_001936	CDS	chr1	9068048	9068788	+		hypothetical protein													GN64H176_001936	CDS	chr1	8963068	8965528	-		hypothetical protein
GN64P176_001937	CDS	chr1	9070264	9072743	-		hypothetical protein										GH18			GN64H176_001937	CDS	chr1	8966702	8968408	-		hypothetical protein
GN64P176_001938	CDS	chr1	9077442	9079912	-		hypothetical protein										GH18			GN64H176_001938	CDS	chr1	8972819	8975120	+		hypothetical protein
GN64P176_001939	CDS	chr1	9081818	9083989	+		hypothetical protein													GN64H176_001939	CDS	chr1	8976461	8981131	+		hypothetical protein
GN64P176_001940	CDS	chr1	9085202	9088838	-		hypothetical protein	EOG09260TPT												GN64H176_001940	CDS	chr1	8994612	8995437	+		hypothetical protein
GN64P176_001941	CDS	chr1	9089046	9090031	+		hypothetical protein													GN64H176_001941	CDS	chr1	8998632	9002648	-		hypothetical protein
GN64P176_001942	CDS	chr1	9091311	9092367	-		hypothetical protein													GN64H176_001942	CDS	chr1	9007182	9007518	-		hypothetical protein
GN64P176_001943	CDS	chr1	9093227	9094945	-		hypothetical protein											GDP-mannose transporter 2		GN64H176_001943	CDS	chr1	9008371	9009911	-		hypothetical protein
GN64P176_001944	CDS	chr1	9095304	9095632	-		hypothetical protein													GN64H176_001944	CDS	chr1	9013178	9013652	-		hypothetical protein
GN64P176_001945	CDS	chr1	9099032	9099378	+		hypothetical protein													GN64H176_001945	CDS	chr1	9014648	9016048	+		hypothetical protein
GN64P176_001946	CDS	chr1	9099519	9099949	+		hypothetical protein													GN64H176_001946	CDS	chr1	9016871	9017615	+		hypothetical protein
GN64P176_001947	CDS	chr1	9100209	9100761	+		hypothetical protein													GN64H176_001947	CDS	chr1	9021295	9022720	+		hypothetical protein
GN64P176_001948	CDS	chr1	9102169	9102478	-		hypothetical protein													GN64H176_001948	CDS	chr1	9026603	9028028	+		hypothetical protein
GN64P176_001949	CDS	chr1	9104008	9104383	-		hypothetical protein													GN64H176_001949	CDS	chr1	9028513	9028897	-		hypothetical protein
GN64P176_001950	CDS	chr1	9105204	9108408	-		hypothetical protein													GN64H176_001950	CDS	chr1	9029903	9033732	+		hypothetical protein										AA1_3;AA1_1;AA1_2
GN64P176_001951	CDS	chr1	9115883	9116267	+		hypothetical protein													GN64H176_001951	CDS	chr1	9043827	9044115	-		hypothetical protein
GN64P176_001952	CDS	chr1	9116709	9118457	-		hypothetical protein									S26A				GN64H176_001952	CDS	chr1	9044612	9049289	+		hypothetical protein		PF00780
GN64P176_001953	CDS	chr1	9145468	9145886	+		hypothetical protein													GN64H176_001953	CDS	chr1	9060956	9062130	-		hypothetical protein
GN64P176_001954	CDS	chr1	9152508	9157932	-		hypothetical protein													GN64H176_001954	CDS	chr1	9087512	9087914	+		hypothetical protein
GN64P176_001955	CDS	chr1	9182119	9182680	-		hypothetical protein													GN64H176_001955	CDS	chr1	9087948	9093035	+		hypothetical protein		PF10433
GN64P176_001956	CDS	chr1	9185446	9188155	+		hypothetical protein													GN64H176_001956	CDS	chr1	9094036	9095308	-		hypothetical protein
GN64P176_001957	CDS	chr1	9200804	9201911	-		hypothetical protein													GN64H176_001957	CDS	chr1	9098761	9102549	+		hypothetical protein
GN64P176_001958	CDS	chr1	9202997	9203389	-		hypothetical protein													GN64H176_001958	CDS	chr1	9103574	9106000	-		hypothetical protein
GN64P176_001959	CDS	chr1	9210936	9213113	+		hypothetical protein													GN64H176_001959	CDS	chr1	9108777	9110877	-		hypothetical protein
GN64P176_001960	CDS	chr1	9213724	9214561	+		hypothetical protein													GN64H176_001960	CDS	chr1	9114075	9116808	-		hypothetical protein
GN64P176_001961	CDS	chr1	9232616	9233568	+		hypothetical protein													GN64H176_001961	CDS	chr1	9117849	9120385	-		hypothetical protein
GN64P176_001962	CDS	chr1	9234930	9237390	-		hypothetical protein													GN64H176_001962	CDS	chr1	9120647	9124397	+		hypothetical protein	EOG09261I1I	PF03915
GN64P176_001963	CDS	chr1	9238564	9240270	-		hypothetical protein													GN64H176_001963	CDS	chr1	9126238	9127347	-		hypothetical protein
GN64P176_001964	CDS	chr1	9244681	9245326	+		hypothetical protein													GN64H176_001964	CDS	chr1	9130522	9137979	+		hypothetical protein
GN64P176_001965	CDS	chr1	9245543	9245985	-		hypothetical protein													GN64H176_001965	CDS	chr1	9138148	9138844	+		hypothetical protein
GN64P176_001966	CDS	chr1	9248323	9257155	+		hypothetical protein													GN64H176_001966	CDS	chr1	9141178	9142259	+		hypothetical protein
GN64P176_001967	CDS	chr1	9262023	9263264	+		hypothetical protein													GN64H176_001967	CDS	chr1	9142642	9142949	-		hypothetical protein
GN64P176_001968	CDS	chr1	9269224	9269968	+		hypothetical protein													GN64H176_001968	CDS	chr1	9149596	9152074	-		hypothetical protein
GN64P176_001969	CDS	chr1	9273648	9275073	+		hypothetical protein													GN64H176_001969	CDS	chr1	9152667	9154731	-		hypothetical protein		PF03619
GN64P176_001970	CDS	chr1	9278958	9280383	+		hypothetical protein													GN64H176_001970	CDS	chr1	9154803	9155218	-		hypothetical protein
GN64P176_001971	CDS	chr1	9280867	9281251	-		hypothetical protein													GN64H176_001971	CDS	chr1	9155399	9155738	+		hypothetical protein
GN64P176_001972	CDS	chr1	9282257	9284381	+		hypothetical protein										AA1_3;AA1_1;AA1_2			GN64H176_001972	CDS	chr1	9155844	9157667	+		hypothetical protein
GN64P176_001973	CDS	chr1	9284478	9286088	+		hypothetical protein													GN64H176_001973	CDS	chr1	9157924	9159520	+		hypothetical protein									C19
GN64P176_001974	CDS	chr1	9296173	9296458	-		hypothetical protein													GN64H176_001974	CDS	chr1	9159706	9160832	-		hypothetical protein
GN64P176_001975	CDS	chr1	9296952	9301555	+		hypothetical protein													GN64H176_001975	CDS	chr1	9161858	9162918	-		hypothetical protein
GN64P176_001976	CDS	chr1	9329097	9329499	+		hypothetical protein													GN64H176_001976	CDS	chr1	9164259	9164799	-		hypothetical protein
GN64P176_001977	CDS	chr1	9329533	9334620	+		hypothetical protein		PF10433											GN64H176_001977	CDS	chr1	9165518	9166357	-		hypothetical protein
GN64P176_001978	CDS	chr1	9335621	9336895	-		hypothetical protein													GN64H176_001978	CDS	chr1	9166674	9168313	+		hypothetical protein
GN64P176_001979	CDS	chr1	9340349	9344137	+		hypothetical protein													GN64H176_001979	CDS	chr1	9172455	9173027	-		hypothetical protein
GN64P176_001980	CDS	chr1	9345162	9347333	-		hypothetical protein													GN64H176_001980	CDS	chr1	9173210	9174026	-		hypothetical protein
GN64P176_001981	CDS	chr1	9350340	9352543	-		hypothetical protein													GN64H176_001981	CDS	chr1	9174054	9174924	-		hypothetical protein
GN64P176_001982	CDS	chr1	9355638	9357719	-		hypothetical protein													GN64H176_001982	CDS	chr1	9175285	9176403	-		hypothetical protein
GN64P176_001983	CDS	chr1	9357750	9358373	-		hypothetical protein													GN64H176_001983	CDS	chr1	9177644	9178087	+		hypothetical protein
GN64P176_001984	CDS	chr1	9360820	9361710	-		hypothetical protein													GN64H176_001984	CDS	chr1	9178423	9179876	+		hypothetical protein
GN64P176_001985	CDS	chr1	9362208	9365955	+		hypothetical protein	EOG09261I1I	PF03915											GN64H176_001985	CDS	chr1	9181455	9184827	+		hypothetical protein
GN64P176_001986	CDS	chr1	9367799	9368908	-		hypothetical protein													GN64H176_001986	CDS	chr1	9190656	9191888	+		hypothetical protein
GN64P176_001987	CDS	chr1	9372083	9378480	+		hypothetical protein													GN64H176_001987	CDS	chr1	9192975	9196929	-		hypothetical protein
GN64P176_001988	CDS	chr1	9378507	9379540	+		hypothetical protein													GN64H176_001988	CDS	chr1	9196955	9200019	+		hypothetical protein
GN64P176_001989	CDS	chr1	9379709	9380405	+		hypothetical protein													GN64H176_001989	CDS	chr1	9201120	9203324	+		hypothetical protein
GN64P176_001990	CDS	chr1	9382739	9383820	+		hypothetical protein													GN64H176_001990	CDS	chr1	9203333	9204814	-		hypothetical protein
GN64P176_001991	CDS	chr1	9384203	9384510	-		hypothetical protein													GN64H176_001991	CDS	chr1	9204905	9206500	-		hypothetical protein	EOG0926419M	PF17144									60S ribosomal protein L5
GN64P176_001992	CDS	chr1	9391157	9393635	-		hypothetical protein													GN64H176_001992	CDS	chr1	9227025	9227363	+		hypothetical protein
GN64P176_001993	CDS	chr1	9394228	9396292	-		hypothetical protein		PF03619											GN64H176_001993	CDS	chr1	9239742	9241704	-		hypothetical protein									C26		GMP synthase [glutamine-hydrolyzing]
GN64P176_001994	CDS	chr1	9396364	9396779	-		hypothetical protein													GN64H176_001994	CDS	chr1	9259010	9260127	-		hypothetical protein
GN64P176_001995	CDS	chr1	9396960	9399228	+		hypothetical protein													GN64H176_001995	CDS	chr1	9265980	9266538	+		hypothetical protein
GN64P176_001996	CDS	chr1	9399485	9401081	+		hypothetical protein									C19				GN64H176_001996	CDS	chr1	9283750	9285071	+		hypothetical protein
GN64P176_001997	CDS	chr1	9401267	9402395	-		hypothetical protein													GN64H176_001997	CDS	chr1	9285895	9287537	-		hypothetical protein
GN64P176_001998	CDS	chr1	9403421	9404481	-		hypothetical protein													GN64H176_001998	CDS	chr1	9290736	9291226	-		hypothetical protein
GN64P176_001999	CDS	chr1	9405773	9406362	-		hypothetical protein													GN64H176_001999	CDS	chr1	9295600	9296194	+		hypothetical protein
GN64P176_002000	CDS	chr1	9407078	9407917	-		hypothetical protein													GN64H176_002000	CDS	chr1	9296787	9297068	+		hypothetical protein											E3 ubiquitin-protein ligase dbl4
GN64P176_002001	CDS	chr1	9414021	9417989	-		hypothetical protein		PF00617											GN64H176_002001	CDS	chr1	9315357	9320563	+		hypothetical protein
GN64P176_002002	CDS	chr1	9419231	9421462	+		hypothetical protein													GN64H176_002002	CDS	chr1	9323307	9323793	-		hypothetical protein
GN64P176_002003	CDS	chr1	9426291	9427192	+		hypothetical protein	EOG09265BTC										Mitochondrial pyruvate carrier 2		GN64H176_002003	CDS	chr1	9324119	9325528	+		hypothetical protein		PF00704								GH18
GN64P176_002004	CDS	chr1	9431752	9432157	+		hypothetical protein													GN64H176_002004	CDS	chr1	9337478	9339240	-		hypothetical protein										CE8
GN64P176_002005	CDS	chr1	9432200	9433433	+		hypothetical protein													GN64H176_002005	CDS	chr1	9339408	9340009	+		hypothetical protein
GN64P176_002006	CDS	chr1	9435400	9439645	+		hypothetical protein													GN64H176_002006	CDS	chr1	9344124	9344381	-		hypothetical protein
GN64P176_002007	CDS	chr1	9440746	9442950	+		hypothetical protein													GN64H176_002007	CDS	chr1	9344634	9345402	-		hypothetical protein
GN64P176_002008	CDS	chr1	9442959	9444440	-		hypothetical protein													GN64H176_002008	CDS	chr1	9345506	9345923	+		hypothetical protein
GN64P176_002009	CDS	chr1	9444531	9445743	-		hypothetical protein	EOG0926419M	PF17144									60S ribosomal protein L5		GN64H176_002009	CDS	chr1	9346033	9346649	-		hypothetical protein
GN64P176_002010	CDS	chr1	9466771	9467330	-		hypothetical protein													GN64H176_002010	CDS	chr1	9347171	9348400	+		hypothetical protein
GN64P176_002011	CDS	chr1	9479115	9481330	-		hypothetical protein									C26		GMP synthase [glutamine-hydrolyzing]		GN64H176_002011	CDS	chr1	9349474	9352332	+		hypothetical protein
GN64P176_002012	CDS	chr1	9498636	9499754	-		hypothetical protein													GN64H176_002012	CDS	chr1	9352963	9353241	-		hypothetical protein
GN64P176_002013	CDS	chr1	9505618	9506176	+		hypothetical protein													GN64H176_002013	tRNA	chr1	9360583	9360655	+		tRNA-Ala
GN64P176_002014	CDS	chr1	9523457	9524780	+		hypothetical protein													GN64H176_002014	CDS	chr1	9364783	9365578	+		hypothetical protein
GN64P176_002015	CDS	chr1	9525607	9527339	-		hypothetical protein													GN64H176_002015	CDS	chr1	9366900	9368849	-		hypothetical protein
GN64P176_002016	CDS	chr1	9530459	9532846	-		hypothetical protein													GN64H176_002016	CDS	chr2	549	4040	-		hypothetical protein
GN64P176_002017	CDS	chr1	9535319	9535891	+		hypothetical protein													GN64H176_002017	CDS	chr2	6575	10971	+		hypothetical protein
GN64P176_002018	CDS	chr1	9551387	9553094	+		hypothetical protein													GN64H176_002018	CDS	chr2	11599	14903	-		hypothetical protein
GN64P176_002019	CDS	chr1	9555998	9558962	+		hypothetical protein													GN64H176_002019	CDS	chr2	15113	15637	+		hypothetical protein
GN64P176_002020	CDS	chr1	9563022	9563508	-		hypothetical protein													GN64H176_002020	CDS	chr2	15703	16112	-		hypothetical protein
GN64P176_002021	CDS	chr1	9563834	9565236	+		hypothetical protein										GH18			GN64H176_002021	CDS	chr2	16223	16725	-		hypothetical protein
GN64P176_002022	CDS	chr1	9577186	9578948	-		hypothetical protein										CE8			GN64H176_002022	CDS	chr2	16923	17396	+		hypothetical protein
GN64P176_002023	CDS	chr1	9579116	9579717	+		hypothetical protein													GN64H176_002023	CDS	chr2	18908	19413	+		hypothetical protein
GN64P176_002024	CDS	chr1	9583832	9584089	-		hypothetical protein													GN64H176_002024	CDS	chr2	19895	20395	+		hypothetical protein
GN64P176_002025	CDS	chr1	9584342	9585110	-		hypothetical protein													GN64H176_002025	CDS	chr2	20667	22241	-		hypothetical protein
GN64P176_002026	CDS	chr1	9585214	9585631	+		hypothetical protein													GN64H176_002026	CDS	chr2	22343	22662	-		hypothetical protein
GN64P176_002027	CDS	chr1	9585741	9586357	-		hypothetical protein													GN64H176_002027	CDS	chr2	22967	24631	+		hypothetical protein
GN64P176_002028	CDS	chr1	9586879	9588108	+		hypothetical protein													GN64H176_002028	CDS	chr2	25701	26358	-		hypothetical protein
GN64P176_002029	CDS	chr1	9589182	9592040	+		hypothetical protein													GN64H176_002029	CDS	chr2	26816	27553	+		hypothetical protein
GN64P176_002030	CDS	chr1	9592671	9592949	-		hypothetical protein													GN64H176_002030	CDS	chr2	27934	29417	+		hypothetical protein
GN64P176_002031	tRNA	chr1	9600291	9600363	+		tRNA-Ala													GN64H176_002031	CDS	chr2	36085	36833	+		hypothetical protein
GN64P176_002032	CDS	chr1	9604491	9605286	+		hypothetical protein													GN64H176_002032	CDS	chr2	39457	41798	+		hypothetical protein
GN64P176_002033	CDS	chr2	549	4040	-		hypothetical protein													GN64H176_002033	CDS	chr2	58433	62242	-		hypothetical protein
GN64P176_002034	CDS	chr2	6575	10971	+		hypothetical protein													GN64H176_002034	CDS	chr2	62938	63516	+		hypothetical protein
GN64P176_002035	CDS	chr2	11599	14845	-		hypothetical protein													GN64H176_002035	CDS	chr2	63599	64221	-		hypothetical protein
GN64P176_002036	CDS	chr2	15113	15637	+		hypothetical protein													GN64H176_002036	CDS	chr2	64348	64753	+		hypothetical protein
GN64P176_002037	CDS	chr2	15703	16550	-		hypothetical protein													GN64H176_002037	CDS	chr2	64958	65991	-		hypothetical protein
GN64P176_002038	CDS	chr2	16923	17396	+		hypothetical protein													GN64H176_002038	CDS	chr2	66045	66823	+		hypothetical protein
GN64P176_002039	CDS	chr2	18908	19413	+		hypothetical protein													GN64H176_002039	CDS	chr2	68348	69155	+		hypothetical protein
GN64P176_002040	CDS	chr2	19895	20395	+		hypothetical protein													GN64H176_002040	CDS	chr2	71030	74005	-		hypothetical protein
GN64P176_002041	CDS	chr2	20667	22241	-		hypothetical protein													GN64H176_002041	CDS	chr2	80670	81672	-		hypothetical protein
GN64P176_002042	CDS	chr2	22343	22662	-		hypothetical protein													GN64H176_002042	CDS	chr2	81733	82291	+		hypothetical protein
GN64P176_002043	CDS	chr2	22967	24631	+		hypothetical protein													GN64H176_002043	CDS	chr2	82451	82685	+		hypothetical protein
GN64P176_002044	CDS	chr2	25701	26358	-		hypothetical protein													GN64H176_002044	CDS	chr2	83968	85764	+		hypothetical protein
GN64P176_002045	CDS	chr2	26816	29417	+		hypothetical protein													GN64H176_002045	CDS	chr2	91725	92315	-		hypothetical protein
GN64P176_002046	CDS	chr2	36085	36833	+		hypothetical protein													GN64H176_002046	CDS	chr2	92532	93512	+		hypothetical protein		PF03371
GN64P176_002047	CDS	chr2	39457	41798	+		hypothetical protein													GN64H176_002047	CDS	chr2	95754	98701	-		hypothetical protein
GN64P176_002048	CDS	chr2	58433	62620	-		hypothetical protein													GN64H176_002048	CDS	chr2	99236	100590	+		hypothetical protein	EOG092646C6	PF05997
GN64P176_002049	CDS	chr2	62938	63427	+		hypothetical protein													GN64H176_002049	CDS	chr2	104702	105892	-		hypothetical protein
GN64P176_002050	CDS	chr2	63599	64221	-		hypothetical protein													GN64H176_002050	CDS	chr2	106610	109050	+		hypothetical protein
GN64P176_002051	CDS	chr2	64348	64753	+		hypothetical protein													GN64H176_002051	CDS	chr2	110523	115004	+		hypothetical protein
GN64P176_002052	CDS	chr2	64958	65991	-		hypothetical protein													GN64H176_002052	CDS	chr2	123469	125389	-		hypothetical protein
GN64P176_002053	CDS	chr2	66045	66823	+		hypothetical protein													GN64H176_002053	CDS	chr2	136220	138653	+		hypothetical protein		PF07910
GN64P176_002054	CDS	chr2	67844	68131	-		hypothetical protein													GN64H176_002054	CDS	chr2	145569	148425	-		hypothetical protein
GN64P176_002055	CDS	chr2	68348	69155	+		hypothetical protein													GN64H176_002055	CDS	chr2	158385	160113	+		hypothetical protein
GN64P176_002056	CDS	chr2	80670	81672	-		hypothetical protein													GN64H176_002056	CDS	chr2	161041	163623	+		hypothetical protein
GN64P176_002057	CDS	chr2	81733	82291	+		hypothetical protein													GN64H176_002057	CDS	chr2	164958	165847	-		hypothetical protein
GN64P176_002058	CDS	chr2	82451	82685	+		hypothetical protein													GN64H176_002058	CDS	chr2	168415	168914	+		hypothetical protein
GN64P176_002059	CDS	chr2	91725	92315	-		hypothetical protein													GN64H176_002059	CDS	chr2	169513	170929	+		hypothetical protein
GN64P176_002060	CDS	chr2	92532	93512	+		hypothetical protein		PF03371											GN64H176_002060	CDS	chr2	178205	180253	+		hypothetical protein
GN64P176_002061	CDS	chr2	95754	98701	-		hypothetical protein													GN64H176_002061	CDS	chr2	199693	201662	-		hypothetical protein											RuvB-like helicase 2
GN64P176_002062	CDS	chr2	99236	100590	+		hypothetical protein	EOG092646C6	PF05997											GN64H176_002062	CDS	chr2	203706	204951	-		hypothetical protein
GN64P176_002063	CDS	chr2	104702	105892	-		hypothetical protein													GN64H176_002063	CDS	chr2	205242	206912	+		hypothetical protein
GN64P176_002064	CDS	chr2	106610	109050	+		hypothetical protein													GN64H176_002064	CDS	chr2	209542	209934	+		hypothetical protein
GN64P176_002065	CDS	chr2	110523	115004	+		hypothetical protein													GN64H176_002065	CDS	chr2	209992	210557	+		hypothetical protein
GN64P176_002066	CDS	chr2	123518	125389	-		hypothetical protein													GN64H176_002066	CDS	chr2	210860	211160	-		hypothetical protein
GN64P176_002067	CDS	chr2	136220	138443	+		hypothetical protein		PF07910											GN64H176_002067	CDS	chr2	211907	212281	+		hypothetical protein
GN64P176_002068	CDS	chr2	143186	145497	-		hypothetical protein													GN64H176_002068	CDS	chr2	212524	212993	+		hypothetical protein
GN64P176_002069	CDS	chr2	145569	148425	-		hypothetical protein													GN64H176_002069	CDS	chr2	213172	213786	-		hypothetical protein
GN64P176_002070	CDS	chr2	150244	151442	+		hypothetical protein													GN64H176_002070	CDS	chr2	213802	215575	-		hypothetical protein
GN64P176_002071	CDS	chr2	151664	152806	-		hypothetical protein													GN64H176_002071	CDS	chr2	215635	215935	-		hypothetical protein
GN64P176_002072	CDS	chr2	158385	160113	+		hypothetical protein													GN64H176_002072	CDS	chr2	216105	217156	+		hypothetical protein	EOG092635SS	PF04614
GN64P176_002073	CDS	chr2	161041	161414	+		hypothetical protein													GN64H176_002073	CDS	chr2	217243	217868	-		hypothetical protein
GN64P176_002074	CDS	chr2	161924	163618	+		hypothetical protein													GN64H176_002074	CDS	chr2	230059	233751	+		hypothetical protein		PF10165
GN64P176_002075	CDS	chr2	184086	186599	-		hypothetical protein													GN64H176_002075	CDS	chr2	249077	250601	+		hypothetical protein									M01
GN64P176_002076	CDS	chr2	191235	191945	+		hypothetical protein													GN64H176_002076	CDS	chr2	250731	255204	+		hypothetical protein
GN64P176_002077	CDS	chr2	197997	199355	-		hypothetical protein													GN64H176_002077	CDS	chr2	255440	256232	+		hypothetical protein
GN64P176_002078	CDS	chr2	199516	201797	-		hypothetical protein		PF06068									RuvB-like helicase 2		GN64H176_002078	CDS	chr2	263040	266400	+		hypothetical protein
GN64P176_002079	CDS	chr2	203722	204967	-		hypothetical protein													GN64H176_002079	CDS	chr2	269514	270564	+		hypothetical protein
GN64P176_002080	CDS	chr2	205344	207295	+		hypothetical protein	EOG092635ST												GN64H176_002080	CDS	chr2	273483	279075	-		hypothetical protein		PF02463
GN64P176_002081	CDS	chr2	209562	209954	+		hypothetical protein													GN64H176_002081	CDS	chr2	279262	281101	+		hypothetical protein
GN64P176_002082	CDS	chr2	210012	210577	+		hypothetical protein													GN64H176_002082	CDS	chr2	295908	299663	-		hypothetical protein
GN64P176_002083	CDS	chr2	210881	211181	-		hypothetical protein													GN64H176_002083	CDS	chr2	300460	301258	+		hypothetical protein
GN64P176_002084	CDS	chr2	211545	213016	+		hypothetical protein													GN64H176_002084	CDS	chr2	301391	301784	+		hypothetical protein
GN64P176_002085	CDS	chr2	213519	213810	-		hypothetical protein													GN64H176_002085	CDS	chr2	314789	316628	-		hypothetical protein
GN64P176_002086	CDS	chr2	213826	215599	-		hypothetical protein													GN64H176_002086	CDS	chr2	316815	322407	+		hypothetical protein		PF02463
GN64P176_002087	CDS	chr2	215694	217183	+		hypothetical protein	EOG092635SS												GN64H176_002087	CDS	chr2	325328	326378	-		hypothetical protein
GN64P176_002088	CDS	chr2	217270	217895	-		hypothetical protein													GN64H176_002088	CDS	chr2	329481	332841	-		hypothetical protein
[truncated: 27,874 more rows]

## Sheet: suppl file 4
Suppl. file4 Annotation of predicted effectors for each haplotype of Pt64 assembly.
Haplotype A																															Haplotype B
# SignalP-4.1 euk												# TargetP-2.0					Annotation														# SignalP-4.1 euk												# TargetP-2.0					Annotation
Protein ID	Cmax	pos	Ymax	pos	Smax	pos	Smean	D	?	Dmaxcut	Networks-used	TargetP	OTHER	SP	mTP	CS Position	Description (Uniprot)	Length	#Hits	e-Value	sim mean	#GO	GO IDs	GO Names	Enzyme Codes	Enzyme Names	InterPro IDs	InterPro GO IDs	InterPro GO Names		Protein ID	Cmax	pos	Ymax	pos	Smax	pos	Smean	D	?	Dmaxcut	Networks-used	TargetP	OTHER	SP	mTP	CS Position	Description (Uniprot)	Length
GN64P176_000089	0.192	26	0.35	26	0.836	16	0.641	0.507	Y	0.45	SignalP-noTM	SP	0.246286	0.69511	0.058604	CS pos: 27-28. SMS-HQ. Pr: 0.2428	---NA---	373									no IPS match	no IPS match	no IPS match		GN64H176_000020	0.678	20	0.767	20	0.953	11	0.863	0.819	Y	0.45	SignalP-noTM	SP	0.003751	0.996081	0.000168	CS pos: 19-20. TFS-AP. Pr: 0.9235	---NA---	244
GN64P176_000108	0.775	24	0.827	24	0.964	15	0.883	0.857	Y	0.45	SignalP-noTM	SP	0.002338	0.997586	7.7e-05	CS pos: 23-24. ALG-TP. Pr: 0.9309	---NA---	206									mobidb-lite (MOBIDB_LITE); mobidb-lite (MOBIDB_LITE)	no GO terms	no GO terms		GN64H176_000090	0.192	26	0.35	26	0.836	16	0.641	0.507	Y	0.45	SignalP-noTM	SP	0.246286	0.69511	0.058604	CS pos: 27-28. SMS-HQ. Pr: 0.2428	---NA---	373
GN64P176_000114	0.173	16	0.38	16	0.866	1	0.818	0.617	Y	0.45	SignalP-noTM	SP	0.043132	0.948852	0.008016	CS pos: 20-21. ILT-KT. Pr: 0.5927	---NA---	279									mobidb-lite (MOBIDB_LITE); mobidb-lite (MOBIDB_LITE); mobidb-lite (MOBIDB_LITE)	no GO terms	no GO terms		GN64H176_000108	0.775	24	0.827	24	0.964	15	0.883	0.857	Y	0.45	SignalP-noTM	SP	0.002338	0.997586	7.7e-05	CS pos: 23-24. ALG-TP. Pr: 0.9309	---NA---	206
GN64P176_000137	0.504	24	0.62	24	0.912	6	0.764	0.698	Y	0.45	SignalP-noTM	SP	0.079578	0.776635	0.143787	CS pos: 25-26. AQC-YG. Pr: 0.5017	---NA---	205									no IPS match	no IPS match	no IPS match		GN64H176_000118	0.173	16	0.38	16	0.866	1	0.818	0.617	Y	0.45	SignalP-noTM	SP	0.043132	0.948852	0.008016	CS pos: 20-21. ILT-KT. Pr: 0.5927	---NA---	279
GN64P176_000145	0.572	25	0.561	25	0.785	8	0.56	0.56	Y	0.45	SignalP-noTM	SP	0.084521	0.908073	0.007406	CS pos: 24-25. IHA-ET. Pr: 0.9335	---NA---	237									mobidb-lite (MOBIDB_LITE); mobidb-lite (MOBIDB_LITE); mobidb-lite (MOBIDB_LITE); mobidb-lite (MOBIDB_LITE); mobidb-lite (MOBIDB_LITE); mobidb-lite (MOBIDB_LITE); mobidb-lite (MOBIDB_LITE)	no GO terms	no GO terms		GN64H176_000143	0.504	24	0.62	24	0.912	6	0.764	0.698	Y	0.45	SignalP-noTM	SP	0.079578	0.776635	0.143787	CS pos: 25-26. AQC-YG. Pr: 0.5017	---NA---	205
GN64P176_000147	0.334	22	0.549	22	0.951	12	0.9	0.738	Y	0.45	SignalP-noTM	SP	0.001508	0.997782	0.000709	CS pos: 21-22. IIG-SP. Pr: 0.8517	---NA---	287				2	P:GO:0005992; F:GO:0003824	P:trehalose biosynthetic process; F:catalytic activity			IPR003337 (PFAM); IPR036412 (SUPERFAMILY)	P:GO:0005992; F:GO:0003824	P:trehalose biosynthetic process; F:catalytic activity		GN64H176_000149	0.278	22	0.46	22	0.855	10	0.763	0.623	Y	0.45	SignalP-noTM	SP	0.0099	0.989788	0.000312	CS pos: 21-22. VQS-AY. Pr: 0.8511	CDA_ARTBCChitin deacetylase ARB_04768 OS=Arthroderma benhamiae (strain ATCC MYA-4681 / CBS 112371) OX=663331 GN=ARB_04768 PE=3 SV=1	138
GN64P176_000158	0.229	24	0.459	24	0.984	15	0.922	0.709	Y	0.45	SignalP-noTM	SP	0.068865	0.931113	2.2e-05	CS pos: 23-24. VFT-SP. Pr: 0.7199	---NA---	208									mobidb-lite (MOBIDB_LITE); mobidb-lite (MOBIDB_LITE); mobidb-lite (MOBIDB_LITE); mobidb-lite (MOBIDB_LITE)	no GO terms	no GO terms		GN64H176_000151	0.77	20	0.829	20	0.934	14	0.899	0.866	Y	0.45	SignalP-noTM	SP	0.003119	0.995319	0.001562	CS pos: 19-20. SFA-QS. Pr: 0.5401	CDA_ARTBCChitin deacetylase ARB_04768 OS=Arthroderma benhamiae (strain ATCC MYA-4681 / CBS 112371) OX=663331 GN=ARB_04768 PE=3 SV=1	268
GN64P176_000190	0.243	18	0.459	18	0.921	13	0.871	0.681	Y	0.45	SignalP-noTM	SP	0.100024	0.894539	0.005437	CS pos: 28-29. VAG-RT. Pr: 0.4895	---NA---	303									no IPS match	no IPS match	no IPS match		GN64H176_000155	0.572	25	0.561	25	0.785	8	0.56	0.56	Y	0.45	SignalP-noTM	SP	0.084521	0.908073	0.007406	CS pos: 24-25. IHA-ET. Pr: 0.9335	---NA---	237
GN64P176_000205	0.866	20	0.809	20	0.861	17	0.754	0.779	Y	0.45	SignalP-noTM	SP	0.000433	0.999564	2e-06	CS pos: 19-20. ALA-DF. Pr: 0.9840	---NA---	213									no IPS match	no IPS match	no IPS match		GN64H176_000157	0.334	22	0.549	22	0.951	12	0.9	0.738	Y	0.45	SignalP-noTM	SP	0.001508	0.997782	0.000709	CS pos: 21-22. IIG-SP. Pr: 0.8517	---NA---	287
GN64P176_000235	0.801	22	0.809	22	0.898	4	0.816	0.813	Y	0.45	SignalP-noTM	SP	0.001506	0.998317	0.000177	CS pos: 21-22. TSA-VP. Pr: 0.9222	---NA---	253									no IPS match	no IPS match	no IPS match		GN64H176_000168	0.229	24	0.459	24	0.984	15	0.922	0.709	Y	0.45	SignalP-noTM	SP	0.068865	0.931113	2.2e-05	CS pos: 23-24. VFT-SP. Pr: 0.7199	---NA---	208
GN64P176_000358	0.539	18	0.671	18	0.893	15	0.823	0.753	Y	0.45	SignalP-noTM	SP	0.000214	0.99978	6e-06	CS pos: 17-18. ALA-SP. Pr: 0.8612	---NA---	310									mobidb-lite (MOBIDB_LITE)	no GO terms	no GO terms		GN64H176_000240	0.769	22	0.775	22	0.905	15	0.779	0.777	Y	0.45	SignalP-noTM	SP	0.001852	0.997864	0.000283	CS pos: 21-22. TSA-VP. Pr: 0.9288	CO4A2_ASCSUCollagen alpha-2(IV) chain OS=Ascaris suum OX=6253 PE=2 SV=1	459
GN64P176_000406	0.751	24	0.788	24	0.919	13	0.827	0.809	Y	0.45	SignalP-noTM	SP	0.016029	0.983963	8e-06	CS pos: 23-24. TEA-AV. Pr: 0.9828	---NA---	264									mobidb-lite (MOBIDB_LITE); mobidb-lite (MOBIDB_LITE); mobidb-lite (MOBIDB_LITE); mobidb-lite (MOBIDB_LITE)	no GO terms	no GO terms		GN64H176_000249	0.801	22	0.809	22	0.898	4	0.816	0.813	Y	0.45	SignalP-noTM	SP	0.000545	0.999396	5.9e-05	CS pos: 21-22. TSA-VP. Pr: 0.9222	---NA---	155
GN64P176_000408	0.357	27	0.558	27	0.96	15	0.871	0.727	Y	0.45	SignalP-noTM	SP	0.010053	0.98987	7.7e-05	CS pos: 26-27. LQA-GE. Pr: 0.7697	---NA---	202									mobidb-lite (MOBIDB_LITE)	no GO terms	no GO terms		GN64H176_000262	0.832	18	0.888	18	0.965	2	0.945	0.919	Y	0.45	SignalP-noTM	SP	0.002068	0.997794	0.000138	CS pos: 17-18. ILG-AE. Pr: 0.9087	---NA---	131
GN64P176_000440	0.557	21	0.717	21	0.962	11	0.919	0.826	Y	0.45	SignalP-noTM	SP	0.01339	0.986522	8.9e-05	CS pos: 20-21. ILA-GS. Pr: 0.8609	---NA---	378									mobidb-lite (MOBIDB_LITE); mobidb-lite (MOBIDB_LITE); mobidb-lite (MOBIDB_LITE); mobidb-lite (MOBIDB_LITE); mobidb-lite (MOBIDB_LITE); mobidb-lite (MOBIDB_LITE)	no GO terms	no GO terms		GN64H176_000276	0.19	20	0.4	20	0.947	11	0.832	0.633	Y	0.45	SignalP-noTM	SP	0.079968	0.917105	0.002927	CS pos: 19-20. IGA-EF. Pr: 0.7084	RMR1_ARATHReceptor homology region, transmembrane domain- and RING domain-containing protein 1 OS=Arabidopsis thaliana OX=3702 GN=RMR1 PE=2 SV=1	231
GN64P176_000468	0.613	19	0.723	19	0.923	3	0.849	0.791	Y	0.45	SignalP-noTM	SP	0.111129	0.881242	0.007629	CS pos: 20-21. TLG-IS. Pr: 0.3552	---NA---	265									mobidb-lite (MOBIDB_LITE)	no GO terms	no GO terms		GN64H176_000278	0.72	18	0.803	18	0.939	10	0.895	0.853	Y	0.45	SignalP-noTM	SP	0.006262	0.993714	2.4e-05	CS pos: 17-18. IFG-AE. Pr: 0.9079	ZNRF3_MOUSEE3 ubiquitin-protein ligase ZNRF3 OS=Mus musculus OX=10090 GN=Znrf3 PE=1 SV=1	292
GN64P176_000471	0.391	22	0.538	22	0.927	10	0.735	0.644	Y	0.45	SignalP-noTM	SP	0.002587	0.997376	3.8e-05	CS pos: 21-22. VES-KN. Pr: 0.5819	---NA---	283									no IPS match	no IPS match	no IPS match		GN64H176_000302	0.605	21	0.716	21	0.9	2	0.844	0.785	Y	0.45	SignalP-noTM	SP	0.001189	0.9988	1.1e-05	CS pos: 20-21. IQS-LQ. Pr: 0.8772	LIPB_PSEA2Lipase B OS=Pseudozyma antarctica OX=84753 PE=1 SV=1	365
GN64P176_000480	0.75	20	0.828	20	0.96	10	0.912	0.873	Y	0.45	SignalP-noTM	SP	1e-06	0.999999	0	CS pos: 19-20. ATA-FT. Pr: 0.9080	---NA---	96									no IPS match	no IPS match	no IPS match		GN64H176_000305	0.805	22	0.858	22	0.959	4	0.915	0.889	Y	0.45	SignalP-noTM	SP	0.002028	0.997968	4e-06	CS pos: 21-22. AVA-LF. Pr: 0.9307	ISH1_SCHPOStress response protein ish1 OS=Schizosaccharomyces pombe (strain 972 / ATCC 24843) OX=284812 GN=ish1 PE=1 SV=1	725
GN64P176_000483	0.464	22	0.579	22	0.871	15	0.717	0.653	Y	0.45	SignalP-noTM	SP	0.006984	0.992626	0.00039	CS pos: 21-22. AES-TR. Pr: 0.7897	---NA---	341									no IPS match	no IPS match	no IPS match		GN64H176_000314	0.376	26	0.523	26	0.799	24	0.694	0.615	Y	0.45	SignalP-noTM	SP	0.398006	0.601847	0.000147	CS pos: 30-31. MNG-EN. Pr: 0.5533	---NA---	619
GN64P176_000504	0.775	24	0.828	24	0.965	15	0.883	0.858	Y	0.45	SignalP-noTM	SP	0.002556	0.997368	7.6e-05	CS pos: 23-24. ALG-TP. Pr: 0.9310	---NA---	206									mobidb-lite (MOBIDB_LITE); mobidb-lite (MOBIDB_LITE)	no GO terms	no GO terms		GN64H176_000325	0.388	25	0.592	25	0.956	17	0.901	0.759	Y	0.45	SignalP-noTM	SP	0.033459	0.966441	0.0001	CS pos: 24-25. VIL-DD. Pr: 0.4052	EST2A_MOUSEPyrethroid hydrolase Ces2a OS=Mus musculus OX=10090 GN=Ces2a PE=1 SV=1	568
GN64P176_000513	0.173	16	0.38	16	0.866	1	0.818	0.617	Y	0.45	SignalP-noTM	SP	0.042638	0.949473	0.007889	CS pos: 20-21. ILT-KT. Pr: 0.5927	---NA---	279									mobidb-lite (MOBIDB_LITE); mobidb-lite (MOBIDB_LITE); mobidb-lite (MOBIDB_LITE)	no GO terms	no GO terms		GN64H176_000379	0.539	18	0.671	18	0.893	15	0.823	0.753	Y	0.45	SignalP-noTM	SP	0.000175	0.999818	6e-06	CS pos: 17-18. ALA-SP. Pr: 0.8613	---NA---	310
GN64P176_000556	0.867	33	0.814	33	0.9	15	0.726	0.766	Y	0.45	SignalP-noTM	SP	0.008964	0.990783	0.000253	CS pos: 32-33. ACG-QQ. Pr: 0.9614	---NA---	223									mobidb-lite (MOBIDB_LITE)	no GO terms	no GO terms		GN64H176_000382	0.865	18	0.906	18	0.977	10	0.946	0.928	Y	0.45	SignalP-noTM	SP	0.00081	0.999188	1e-06	CS pos: 17-18. ALG-AE. Pr: 0.9372	ZNRF3_XENLAE3 ubiquitin-protein ligase ZNRF3 OS=Xenopus laevis OX=8355 GN=znrf3 PE=2 SV=1	217
GN64P176_000569	0.572	25	0.561	25	0.785	8	0.56	0.56	Y	0.45	SignalP-noTM	SP	0.084521	0.908073	0.007406	CS pos: 24-25. IHA-ET. Pr: 0.9335	---NA---	237									mobidb-lite (MOBIDB_LITE); mobidb-lite (MOBIDB_LITE); mobidb-lite (MOBIDB_LITE); mobidb-lite (MOBIDB_LITE); mobidb-lite (MOBIDB_LITE); mobidb-lite (MOBIDB_LITE); mobidb-lite (MOBIDB_LITE)	no GO terms	no GO terms		GN64H176_000387	0.395	28	0.543	28	0.926	15	0.765	0.663	Y	0.45	SignalP-noTM	SP	0.025161	0.971466	0.003373	CS pos: 25-26. TSA-SS. Pr: 0.5725	RHVI1_ROSHCAcid beta-fructofuranosidase 1, vacuolar OS=Rosa hybrid cultivar OX=128735 PE=1 SV=1	768
GN64P176_000576	0.334	22	0.549	22	0.951	12	0.9	0.738	Y	0.45	SignalP-noTM	SP	0.001508	0.997782	0.000709	CS pos: 21-22. IIG-SP. Pr: 0.8517	---NA---	287				2	P:GO:0005992; F:GO:0003824	P:trehalose biosynthetic process; F:catalytic activity			IPR003337 (PFAM); IPR036412 (SUPERFAMILY)	P:GO:0005992; F:GO:0003824	P:trehalose biosynthetic process; F:catalytic activity		GN64H176_000401	0.3	25	0.415	25	0.742	16	0.582	0.505	Y	0.45	SignalP-noTM	OTHER	0.561781	0.307457	0.130762		IMG2_SCHPO54S ribosomal protein img2, mitochondrial OS=Schizosaccharomyces pombe (strain 972 / ATCC 24843) OX=284812 GN=img2 PE=3 SV=1	254
GN64P176_000587	0.229	24	0.459	24	0.984	15	0.922	0.709	Y	0.45	SignalP-noTM	SP	0.064678	0.935301	2e-05	CS pos: 23-24. VFT-SP. Pr: 0.7199	---NA---	197									mobidb-lite (MOBIDB_LITE); mobidb-lite (MOBIDB_LITE); mobidb-lite (MOBIDB_LITE); mobidb-lite (MOBIDB_LITE)	no GO terms	no GO terms		GN64H176_000408	0.199	24	0.4	24	0.925	1	0.811	0.622	Y	0.45	SignalP-noTM	SP	0.024196	0.802303	0.1735	CS pos: 21-22. SGA-HR. Pr: 0.5223	FAEA_ASPAWFeruloyl esterase A OS=Aspergillus awamori OX=105351 GN=faeA PE=1 SV=3	340
GN64P176_000642	0.263	22	0.488	22	0.963	13	0.903	0.712	Y	0.45	SignalP-noTM	SP	0.019419	0.979671	0.000911	CS pos: 21-22. YVA-SP. Pr: 0.3797	---NA---	118									no IPS match	no IPS match	no IPS match		GN64H176_000414	0.81	20	0.804	20	0.884	8	0.789	0.796	Y	0.45	SignalP-noTM	SP	0.001668	0.998295	3.7e-05	CS pos: 19-20. VTS-SP. Pr: 0.9338	PRIA_LENEDProtein priA OS=Lentinula edodes OX=5353 GN=priA PE=2 SV=1	174
GN64P176_000647	0.45	22	0.631	22	0.943	5	0.883	0.767	Y	0.45	SignalP-noTM	SP	0.011032	0.984313	0.004655	CS pos: 21-22. VMA-QT. Pr: 0.8197	---NA---	206									IPR021851 (PFAM); PTHR35567 (PANTHER)	no GO terms	no GO terms		GN64H176_000425	0.751	24	0.788	24	0.919	13	0.827	0.809	Y	0.45	SignalP-noTM	SP	0.01771	0.98228	9e-06	CS pos: 23-24. TEA-AV. Pr: 0.9828	---NA---	264
GN64P176_000651	0.299	27	0.403	22	0.752	6	0.642	0.532	Y	0.45	SignalP-noTM	OTHER	0.571874	0.42648	0.001647		---NA---	320									mobidb-lite (MOBIDB_LITE); mobidb-lite (MOBIDB_LITE); mobidb-lite (MOBIDB_LITE)	no GO terms	no GO terms		GN64H176_000426	0.357	27	0.558	27	0.96	15	0.871	0.727	Y	0.45	SignalP-noTM	SP	0.010053	0.98987	7.7e-05	CS pos: 26-27. LQA-GE. Pr: 0.7697	---NA---	202
GN64P176_000663	0.57	23	0.72	23	0.965	5	0.908	0.822	Y	0.45	SignalP-noTM	SP	0.001879	0.997944	0.000177	CS pos: 22-23. AWC-AY. Pr: 0.8864	---NA---	173									IPR021851 (PFAM); PTHR35567 (PANTHER); PTHR35567:SF1 (PANTHER)	no GO terms	no GO terms		GN64H176_000441	0.632	20	0.747	20	0.944	11	0.893	0.825	Y	0.45	SignalP-noTM	SP	4.1e-05	0.999932	2.7e-05	CS pos: 19-20. IHA-DA. Pr: 0.7755	PDI_HUMINProtein disulfide-isomerase OS=Humicola insolens OX=34413 PE=1 SV=1	591
GN64P176_000701	0.306	22	0.493	22	0.867	7	0.794	0.656	Y	0.45	SignalP-noTM	SP	0.113248	0.74761	0.139142	CS pos: 21-22. LRS-AP. Pr: 0.8738	---NA---	626									mobidb-lite (MOBIDB_LITE); mobidb-lite (MOBIDB_LITE); mobidb-lite (MOBIDB_LITE); mobidb-lite (MOBIDB_LITE); mobidb-lite (MOBIDB_LITE); mobidb-lite (MOBIDB_LITE)	no GO terms	no GO terms		GN64H176_000468	0.416	26	0.557	26	0.931	11	0.762	0.668	Y	0.45	SignalP-noTM	SP	0.021951	0.978006	4.2e-05	CS pos: 23-24. SKA-LA. Pr: 0.8741	MSL10_ARATHMechanosensitive ion channel protein 10 OS=Arabidopsis thaliana OX=3702 GN=MSL10 PE=1 SV=1	163
GN64P176_000708	0.891	20	0.908	20	0.973	11	0.93	0.92	Y	0.45	SignalP-noTM	SP	1.6e-05	0.999984	0	CS pos: 19-20. VLG-DP. Pr: 0.9706	---NA---	126									mobidb-lite (MOBIDB_LITE)	no GO terms	no GO terms		GN64H176_000485	0.391	22	0.538	22	0.927	10	0.735	0.644	Y	0.45	SignalP-noTM	SP	0.002697	0.997264	3.9e-05	CS pos: 21-22. VES-KN. Pr: 0.5819	---NA---	283
GN64P176_000714	0.264	26	0.468	26	0.892	10	0.816	0.656	Y	0.45	SignalP-noTM	SP	0.020373	0.979456	0.000171	CS pos: 30-31. ASC-ME. Pr: 0.5976	---NA---	423									mobidb-lite (MOBIDB_LITE); mobidb-lite (MOBIDB_LITE)	no GO terms	no GO terms		GN64H176_000494	0.75	20	0.828	20	0.96	10	0.912	0.873	Y	0.45	SignalP-noTM	SP	1e-06	0.999999	0	CS pos: 19-20. ATA-FT. Pr: 0.9080	---NA---	96
GN64P176_000717	0.363	22	0.48	22	0.747	14	0.634	0.563	Y	0.45	SignalP-noTM	SP	0.209953	0.780134	0.009913	CS pos: 21-22. VMG-SL. Pr: 0.7456	---NA---	107									no IPS match	no IPS match	no IPS match		GN64H176_000498	0.464	22	0.579	22	0.871	15	0.717	0.653	Y	0.45	SignalP-noTM	SP	0.006984	0.992626	0.00039	CS pos: 21-22. AES-TR. Pr: 0.7897	---NA---	341
GN64P176_000725	0.815	20	0.858	20	0.933	15	0.91	0.886	Y	0.45	SignalP-noTM	SP	0.00053	0.999447	2.3e-05	CS pos: 19-20. AAA-HP. Pr: 0.8605	---NA---	193									no IPS match	no IPS match	no IPS match		GN64H176_000520	0.775	24	0.828	24	0.965	15	0.883	0.858	Y	0.45	SignalP-noTM	SP	0.002556	0.997368	7.6e-05	CS pos: 23-24. ALG-TP. Pr: 0.9310	---NA---	206
GN64P176_000731	0.717	18	0.807	18	0.942	12	0.912	0.864	Y	0.45	SignalP-noTM	SP	0.00419	0.993219	0.00259	CS pos: 24-25. AGG-KL. Pr: 0.4448	---NA---	181									no IPS match	no IPS match	no IPS match		GN64H176_000527	0.173	16	0.38	16	0.866	1	0.818	0.617	Y	0.45	SignalP-noTM	SP	0.042638	0.949473	0.007889	CS pos: 20-21. ILT-KT. Pr: 0.5927	---NA---	279
GN64P176_000737	0.694	23	0.802	23	0.964	4	0.928	0.87	Y	0.45	SignalP-noTM	SP	0.000181	0.999819	0	CS pos: 22-23. AMG-ST. Pr: 0.9207	---NA---	167									mobidb-lite (MOBIDB_LITE); mobidb-lite (MOBIDB_LITE); mobidb-lite (MOBIDB_LITE)	no GO terms	no GO terms		GN64H176_000570	0.867	33	0.814	33	0.9	15	0.726	0.766	Y	0.45	SignalP-noTM	SP	0.008964	0.990783	0.000253	CS pos: 32-33. ACG-QQ. Pr: 0.9614	---NA---	223
GN64P176_000753	0.203	23	0.407	23	0.881	12	0.819	0.629	Y	0.45	SignalP-noTM	SP	8.7e-05	0.999269	0.000644	CS pos: 22-23. IIA-AP. Pr: 0.7808	---NA---	140									no IPS match	no IPS match	no IPS match		GN64H176_000571	0.521	19	0.598	19	0.735	10	0.682	0.644	Y	0.45	SignalP-noTM	SP	0.370697	0.629184	0.00012	CS pos: 20-21. SHA-LF. Pr: 0.5992	SUT1_SCHPOGeneral alpha-glucoside permease OS=Schizosaccharomyces pombe (strain 972 / ATCC 24843) OX=284812 GN=sut1 PE=3 SV=1	811
GN64P176_000780	0.54	30	0.723	30	0.992	21	0.959	0.851	Y	0.45	SignalP-noTM	SP	0.246336	0.75358	8.4e-05	CS pos: 32-33. SES-VI. Pr: 0.5597	---NA---	204									mobidb-lite (MOBIDB_LITE)	no GO terms	no GO terms		GN64H176_000575	0.278	22	0.46	22	0.855	10	0.763	0.623	Y	0.45	SignalP-noTM	SP	0.029958	0.969394	0.000648	CS pos: 21-22. VQS-AY. Pr: 0.8508	CDA_ARTBCChitin deacetylase ARB_04768 OS=Arthroderma benhamiae (strain ATCC MYA-4681 / CBS 112371) OX=663331 GN=ARB_04768 PE=3 SV=1	264
GN64P176_000797	0.323	17	0.547	17	0.951	2	0.92	0.748	Y	0.45	SignalP-noTM	SP	0.040928	0.958926	0.000146	CS pos: 19-20. MHS-VI. Pr: 0.7532	---NA---	311				1	F:GO:0046872	F:metal ion binding			IPR018957 (PFAM); mobidb-lite (MOBIDB_LITE); mobidb-lite (MOBIDB_LITE); mobidb-lite (MOBIDB_LITE); mobidb-lite (MOBIDB_LITE); IPR001841 (PROSITE_PROFILES); SSF57850 (SUPERFAMILY)	F:GO:0046872	F:metal ion binding		GN64H176_000579	0.441	22	0.625	22	0.935	14	0.889	0.768	Y	0.45	SignalP-noTM	SP	0.008041	0.990224	0.001734	CS pos: 21-22. VQS-SS. Pr: 0.4538	CDA_ARTBCChitin deacetylase ARB_04768 OS=Arthroderma benhamiae (strain ATCC MYA-4681 / CBS 112371) OX=663331 GN=ARB_04768 PE=3 SV=1	268
GN64P176_000815	0.355	20	0.558	20	0.929	5	0.876	0.73	Y	0.45	SignalP-noTM	SP	0.033516	0.966468	1.6e-05	CS pos: 19-20. SVS-LN. Pr: 0.2998	---NA---	471									mobidb-lite (MOBIDB_LITE); mobidb-lite (MOBIDB_LITE); mobidb-lite (MOBIDB_LITE)	no GO terms	no GO terms		GN64H176_000583	0.572	25	0.561	25	0.785	8	0.56	0.56	Y	0.45	SignalP-noTM	SP	0.084521	0.908073	0.007406	CS pos: 24-25. IHA-ET. Pr: 0.9335	---NA---	237
GN64P176_000838	0.294	20	0.532	20	0.99	14	0.967	0.767	Y	0.45	SignalP-noTM	SP	0.000239	0.999759	2e-06	CS pos: 21-22. SFS-TQ. Pr: 0.4173	---NA---	170									mobidb-lite (MOBIDB_LITE)	no GO terms	no GO terms		GN64H176_000590	0.334	22	0.549	22	0.951	12	0.9	0.738	Y	0.45	SignalP-noTM	SP	0.001508	0.997782	0.000709	CS pos: 21-22. IIG-SP. Pr: 0.8517	---NA---	287
GN64P176_000847	0.681	19	0.745	19	0.892	11	0.819	0.785	Y	0.45	SignalP-noTM	SP	0.009591	0.987444	0.002964	CS pos: 18-19. SFA-TF. Pr: 0.9373	---NA---	593									no IPS match	no IPS match	no IPS match		GN64H176_000600	0.229	24	0.459	24	0.984	15	0.922	0.709	Y	0.45	SignalP-noTM	SP	0.064678	0.935301	2e-05	CS pos: 23-24. VFT-SP. Pr: 0.7199	---NA---	197
GN64P176_000852	0.365	29	0.411	19	0.715	9	0.613	0.52	Y	0.45	SignalP-noTM	SP	0.113752	0.881901	0.004348	CS pos: 18-19. SFG-TF. Pr: 0.6274	---NA---	318									no IPS match	no IPS match	no IPS match		GN64H176_000648	0.263	22	0.488	22	0.963	13	0.903	0.712	Y	0.45	SignalP-noTM	SP	0.019419	0.979671	0.000911	CS pos: 21-22. YVA-SP. Pr: 0.3797	---NA---	118
GN64P176_000859	0.701	22	0.805	22	0.986	10	0.921	0.868	Y	0.45	SignalP-noTM	SP	0.00034	0.999659	1e-06	CS pos: 21-22. VAG-QT. Pr: 0.8578	---NA---	243									mobidb-lite (MOBIDB_LITE)	no GO terms	no GO terms		GN64H176_000652	0.45	22	0.631	22	0.943	5	0.883	0.767	Y	0.45	SignalP-noTM	SP	0.011032	0.984313	0.004655	CS pos: 21-22. VMA-QT. Pr: 0.8197	---NA---	206
GN64P176_000860	0.394	21	0.563	21	0.869	4	0.803	0.692	Y	0.45	SignalP-noTM	SP	0.084622	0.914675	0.000703	CS pos: 20-21. IST-AI. Pr: 0.3253	---NA---	393									mobidb-lite (MOBIDB_LITE); mobidb-lite (MOBIDB_LITE); mobidb-lite (MOBIDB_LITE)	no GO terms	no GO terms		GN64H176_000667	0.57	23	0.72	23	0.965	5	0.908	0.822	Y	0.45	SignalP-noTM	SP	0.001879	0.997944	0.000177	CS pos: 22-23. AWC-AY. Pr: 0.8864	---NA---	173
GN64P176_000869	0.329	23	0.521	20	0.901	5	0.854	0.701	Y	0.45	SignalP-noTM	SP	0.041879	0.956969	0.001152	CS pos: 22-23. VCS-ML. Pr: 0.5314	---NA---	202									no IPS match	no IPS match	no IPS match		GN64H176_000671	0.302	23	0.519	23	0.965	11	0.892	0.72	Y	0.45	SignalP-noTM	SP	0.007001	0.990473	0.002527	CS pos: 22-23. AWC-AS. Pr: 0.6704	---NA---	193
GN64P176_000877	0.226	22	0.357	22	0.767	2	0.556	0.465	Y	0.45	SignalP-noTM	SP	0.000205	0.999787	8e-06	CS pos: 21-22. AFG-YQ. Pr: 0.9493	---NA---	109									no IPS match	no IPS match	no IPS match		GN64H176_000704	0.306	22	0.493	22	0.867	7	0.794	0.656	Y	0.45	SignalP-noTM	SP	0.113248	0.74761	0.139142	CS pos: 21-22. LRS-AP. Pr: 0.8738	---NA---	626
GN64P176_000960	0.593	31	0.693	31	0.899	27	0.724	0.71	Y	0.45	SignalP-noTM	SP	0.006269	0.993575	0.000156	CS pos: 30-31. SFG-FD. Pr: 0.8927	---NA---	104									no IPS match	no IPS match	no IPS match		GN64H176_000708	0.585	19	0.701	19	0.9	15	0.836	0.774	Y	0.45	SignalP-noTM	SP	0.05782	0.934388	0.007792	CS pos: 18-19. AAS-QP. Pr: 0.6932	EHS1_SCHPOCalcium influx-promoting protein ehs1 OS=Schizosaccharomyces pombe (strain 972 / ATCC 24843) OX=284812 GN=ehs1 PE=3 SV=1	551
GN64P176_000963	0.25	35	0.394	35	0.892	28	0.589	0.499	Y	0.45	SignalP-noTM	SP	0.127028	0.872141	0.000831	CS pos: 34-35. AWG-IP. Pr: 0.4434	---NA---	83									no IPS match	no IPS match	no IPS match		GN64H176_000711	0.891	20	0.908	20	0.973	11	0.93	0.92	Y	0.45	SignalP-noTM	SP	1.6e-05	0.999984	0	CS pos: 19-20. VLG-DP. Pr: 0.9706	---NA---	126
GN64P176_000964	0.38	28	0.567	28	0.971	7	0.867	0.729	Y	0.45	SignalP-noTM	SP	0.012192	0.987763	4.5e-05	CS pos: 25-26. LQA-EG. Pr: 0.3756	---NA---	160									mobidb-lite (MOBIDB_LITE); mobidb-lite (MOBIDB_LITE); PS51257 (PROSITE_PROFILES)	no GO terms	no GO terms		GN64H176_000723	0.363	22	0.48	22	0.747	14	0.634	0.563	Y	0.45	SignalP-noTM	SP	0.209953	0.780134	0.009913	CS pos: 21-22. VMG-SL. Pr: 0.7456	---NA---	107
GN64P176_000985	0.249	35	0.394	35	0.892	28	0.591	0.5	Y	0.45	SignalP-noTM	SP	0.099802	0.899364	0.000835	CS pos: 34-35. AWG-IP. Pr: 0.4404	---NA---	81									no IPS match	no IPS match	no IPS match		GN64H176_000729	0.327	22	0.512	22	0.898	15	0.799	0.667	Y	0.45	SignalP-noTM	SP	0.017656	0.975586	0.006758	CS pos: 21-22. SFA-SS. Pr: 0.6723	CDA_ARTBCChitin deacetylase ARB_04768 OS=Arthroderma benhamiae (strain ATCC MYA-4681 / CBS 112371) OX=663331 GN=ARB_04768 PE=3 SV=1	299
GN64P176_000986	0.38	28	0.567	28	0.971	7	0.867	0.729	Y	0.45	SignalP-noTM	SP	0.011344	0.988612	4.4e-05	CS pos: 25-26. LQA-EG. Pr: 0.3756	---NA---	160									mobidb-lite (MOBIDB_LITE); mobidb-lite (MOBIDB_LITE); PS51257 (PROSITE_PROFILES)	no GO terms	no GO terms		GN64H176_000733	0.815	20	0.858	20	0.933	15	0.91	0.886	Y	0.45	SignalP-noTM	SP	0.00053	0.999447	2.3e-05	CS pos: 19-20. AAA-HP. Pr: 0.8605	---NA---	193
GN64P176_001004	0.193	23	0.352	23	0.84	4	0.643	0.509	Y	0.45	SignalP-noTM	SP	0.13375	0.841396	0.024854	CS pos: 22-23. CRA-SL. Pr: 0.8913	---NA---	533									no IPS match	no IPS match	no IPS match		GN64H176_000741	0.717	18	0.807	18	0.942	12	0.912	0.864	Y	0.45	SignalP-noTM	SP	0.00419	0.993219	0.00259	CS pos: 24-25. AGG-KL. Pr: 0.4448	---NA---	181
GN64P176_001018	0.374	19	0.553	19	0.888	2	0.811	0.693	Y	0.45	SignalP-noTM	SP	0.07271	0.892223	0.035068	CS pos: 18-19. SFS-MM. Pr: 0.9208	---NA---	176									mobidb-lite (MOBIDB_LITE); mobidb-lite (MOBIDB_LITE); mobidb-lite (MOBIDB_LITE); mobidb-lite (MOBIDB_LITE)	no GO terms	no GO terms		GN64H176_000746	0.694	23	0.802	23	0.964	4	0.928	0.87	Y	0.45	SignalP-noTM	SP	0.000181	0.999819	0	CS pos: 22-23. AMG-ST. Pr: 0.9207	---NA---	167
GN64P176_001130	0.164	29	0.35	29	0.933	13	0.774	0.579	Y	0.45	SignalP-noTM	SP	0.001994	0.997851	0.000155	CS pos: 26-27. GPA-SK. Pr: 0.3595	---NA---	182									no IPS match	no IPS match	no IPS match		GN64H176_000774	0.241	17	0.428	17	0.841	2	0.729	0.59	Y	0.45	SignalP-noTM	SP	0.240472	0.759264	0.000264	CS pos: 16-17. SLQ-MP. Pr: 0.3290	RN149_XENLAE3 ubiquitin-protein ligase RNF149 OS=Xenopus laevis OX=8355 GN=rnf149 PE=2 SV=1	226
GN64P176_001156	0.494	25	0.568	25	0.783	14	0.653	0.614	Y	0.45	SignalP-noTM	SP	0.008996	0.990962	4.1e-05	CS pos: 24-25. VFG-DK. Pr: 0.9442	---NA---	183									mobidb-lite (MOBIDB_LITE); mobidb-lite (MOBIDB_LITE)	no GO terms	no GO terms		GN64H176_000796	0.54	30	0.723	30	0.992	21	0.959	0.851	Y	0.45	SignalP-noTM	SP	0.080121	0.919819	6e-05	CS pos: 32-33. SES-VI. Pr: 0.5597	---NA---	174
GN64P176_001164	0.735	24	0.834	24	0.973	14	0.946	0.895	Y	0.45	SignalP-noTM	SP	0.000118	0.999881	0	CS pos: 23-24. VLA-EG. Pr: 0.8176	---NA---	223									mobidb-lite (MOBIDB_LITE); mobidb-lite (MOBIDB_LITE); mobidb-lite (MOBIDB_LITE)	no GO terms	no GO terms		GN64H176_000799	0.324	17	0.548	17	0.95	2	0.921	0.749	Y	0.45	SignalP-noTM	SP	0.074303	0.92514	0.000557	CS pos: 19-20. MHS-VI. Pr: 0.7324	RN182_MOUSEE3 ubiquitin-protein ligase RNF182 OS=Mus musculus OX=10090 GN=Rnf182 PE=2 SV=1	190
GN64P176_001190	0.22	21	0.406	21	0.829	11	0.746	0.59	Y	0.45	SignalP-noTM	SP	0.223622	0.700153	0.076225	CS pos: 16-17. LIG-KV. Pr: 0.4749	---NA---	83									no IPS match	no IPS match	no IPS match		GN64H176_000816	0.322	17	0.547	17	0.952	2	0.923	0.75	Y	0.45	SignalP-noTM	SP	0.047254	0.952602	0.000144	CS pos: 19-20. MHS-VI. Pr: 0.7276	---NA---	311
GN64P176_001191	0.549	23	0.699	23	0.963	3	0.889	0.801	Y	0.45	SignalP-noTM	SP	8e-06	0.999991	1e-06	CS pos: 22-23. VFT-TE. Pr: 0.6820	---NA---	125									no IPS match	no IPS match	no IPS match		GN64H176_000834	0.355	20	0.566	20	0.953	5	0.9	0.746	Y	0.45	SignalP-noTM	SP	0.023448	0.976526	2.6e-05	CS pos: 19-20. SVS-LN. Pr: 0.2994	---NA---	471
GN64P176_001206	0.829	25	0.847	25	0.926	17	0.865	0.856	Y	0.45	SignalP-noTM	SP	0.003807	0.996092	0.000101	CS pos: 24-25. TLA-TP. Pr: 0.7995	---NA---	158									no IPS match	no IPS match	no IPS match		GN64H176_000879	0.681	19	0.745	19	0.892	11	0.819	0.785	Y	0.45	SignalP-noTM	SP	0.009591	0.987444	0.002964	CS pos: 18-19. SFA-TF. Pr: 0.9373	---NA---	593
GN64P176_001214	0.707	18	0.825	18	0.98	11	0.959	0.897	Y	0.45	SignalP-noTM	SP	0.038981	0.916832	0.044186	CS pos: 23-24. IAT-RR. Pr: 0.4038	---NA---	95									mobidb-lite (MOBIDB_LITE)	no GO terms	no GO terms		GN64H176_000884	0.365	29	0.411	19	0.715	9	0.613	0.52	Y	0.45	SignalP-noTM	SP	0.113752	0.881901	0.004348	CS pos: 18-19. SFG-TF. Pr: 0.6274	---NA---	318
GN64P176_001233	0.868	33	0.808	33	0.884	31	0.706	0.753	Y	0.45	SignalP-noTM	SP	0.004983	0.995001	1.6e-05	CS pos: 32-33. SES-AS. Pr: 0.9254	---NA---	308									mobidb-lite (MOBIDB_LITE); mobidb-lite (MOBIDB_LITE)	no GO terms	no GO terms		GN64H176_000890	0.215	31	0.385	31	0.821	27	0.679	0.543	Y	0.45	SignalP-noTM	OTHER	0.538173	0.461706	0.000122		---NA---	117
GN64P176_001240	0.554	23	0.702	23	0.95	15	0.89	0.803	Y	0.45	SignalP-noTM	SP	0.003468	0.99651	2.3e-05	CS pos: 22-23. ISA-AP. Pr: 0.6160	---NA---	311									mobidb-lite (MOBIDB_LITE); mobidb-lite (MOBIDB_LITE); mobidb-lite (MOBIDB_LITE); mobidb-lite (MOBIDB_LITE); mobidb-lite (MOBIDB_LITE)	no GO terms	no GO terms		GN64H176_000894	0.709	22	0.816	22	0.989	10	0.939	0.883	Y	0.45	SignalP-noTM	SP	0.000572	0.999426	1e-06	CS pos: 21-22. VAG-QT. Pr: 0.8874	---NA---	238
GN64P176_001266	0.286	28	0.504	28	0.974	15	0.893	0.714	Y	0.45	SignalP-noTM	SP	0.001347	0.998596	5.8e-05	CS pos: 27-28. AEL-AD. Pr: 0.4390	---NA---	209									no IPS match	no IPS match	no IPS match		GN64H176_000895	0.394	21	0.563	21	0.869	4	0.803	0.692	Y	0.45	SignalP-noTM	SP	0.081167	0.918032	0.000801	CS pos: 20-21. IST-AI. Pr: 0.3272	---NA---	392
GN64P176_001329	0.845	22	0.879	22	0.954	12	0.915	0.899	Y	0.45	SignalP-noTM	SP	5.1e-05	0.999949	0	CS pos: 21-22. VLA-DD. Pr: 0.9459	---NA---	124									no IPS match	no IPS match	no IPS match		GN64H176_000898	0.723	27	0.807	27	0.99	15	0.907	0.861	Y	0.45	SignalP-noTM	SP	2.6e-05	0.999974	0	CS pos: 26-27. SHC-LN. Pr: 0.7122	---NA---	131
GN64P176_001330	0.835	22	0.88	22	0.969	12	0.928	0.906	Y	0.45	SignalP-noTM	SP	4.2e-05	0.999958	0	CS pos: 21-22. VLA-TP. Pr: 0.8834	---NA---	126									no IPS match	no IPS match	no IPS match		GN64H176_000910	0.329	23	0.521	20	0.901	5	0.854	0.701	Y	0.45	SignalP-noTM	SP	0.040614	0.958312	0.001074	CS pos: 22-23. VCS-ML. Pr: 0.5314	---NA---	202
GN64P176_001344	0.678	20	0.762	20	0.943	11	0.849	0.809	Y	0.45	SignalP-noTM	SP	0.003975	0.995847	0.000177	CS pos: 19-20. TFS-AP. Pr: 0.8863	---NA---	244									mobidb-lite (MOBIDB_LITE); mobidb-lite (MOBIDB_LITE); mobidb-lite (MOBIDB_LITE); mobidb-lite (MOBIDB_LITE)	no GO terms	no GO terms		GN64H176_000915	0.226	22	0.357	22	0.767	2	0.556	0.465	Y	0.45	SignalP-noTM	SP	0.000205	0.999787	8e-06	CS pos: 21-22. AFG-YQ. Pr: 0.9493	---NA---	109
GN64P176_001355	0.835	22	0.88	22	0.969	12	0.928	0.906	Y	0.45	SignalP-noTM	SP	4.2e-05	0.999958	0	CS pos: 21-22. VLA-TP. Pr: 0.8834	---NA---	126									no IPS match	no IPS match	no IPS match		GN64H176_000926	0.641	20	0.669	20	0.847	2	0.679	0.674	Y	0.45	SignalP-noTM	SP	0.03434	0.952441	0.013219	CS pos: 19-20. VHS-SI. Pr: 0.9565	---NA---	536
GN64P176_001356	0.845	22	0.879	22	0.954	12	0.915	0.899	Y	0.45	SignalP-noTM	SP	5.1e-05	0.999949	0	CS pos: 21-22. VLA-DD. Pr: 0.9459	---NA---	124									no IPS match	no IPS match	no IPS match		GN64H176_000987	0.316	23	0.499	23	0.882	6	0.787	0.655	Y	0.45	SignalP-noTM	SP	0.06204	0.936214	0.001746	CS pos: 22-23. THA-TL. Pr: 0.9077	---NA---	322
GN64P176_001366	0.678	20	0.767	20	0.953	11	0.863	0.819	Y	0.45	SignalP-noTM	SP	0.003751	0.996081	0.000168	CS pos: 19-20. TFS-AP. Pr: 0.9235	---NA---	244									mobidb-lite (MOBIDB_LITE); mobidb-lite (MOBIDB_LITE); mobidb-lite (MOBIDB_LITE); mobidb-lite (MOBIDB_LITE)	no GO terms	no GO terms		GN64H176_000990	0.593	31	0.693	31	0.899	27	0.724	0.71	Y	0.45	SignalP-noTM	SP	0.006269	0.993575	0.000156	CS pos: 30-31. SFG-FD. Pr: 0.8927	---NA---	104
GN64P176_001382	0.745	24	0.811	24	0.948	15	0.885	0.851	Y	0.45	SignalP-noTM	SP	4.8e-05	0.999944	9e-06	CS pos: 23-24. SHA-PP. Pr: 0.7412	---NA---	91									mobidb-lite (MOBIDB_LITE)	no GO terms	no GO terms		GN64H176_000993	0.25	35	0.394	35	0.892	28	0.589	0.499	Y	0.45	SignalP-noTM	SP	0.127028	0.872141	0.000831	CS pos: 34-35. AWG-IP. Pr: 0.4434	---NA---	83
GN64P176_001430	0.2	25	0.396	25	0.887	14	0.777	0.602	Y	0.45	SignalP-noTM	SP	0.185418	0.81439	0.000192	CS pos: 24-25. IDA-AT. Pr: 0.8172	---NA---	523									mobidb-lite (MOBIDB_LITE); mobidb-lite (MOBIDB_LITE); mobidb-lite (MOBIDB_LITE)	no GO terms	no GO terms		GN64H176_000994	0.38	28	0.567	28	0.971	7	0.867	0.729	Y	0.45	SignalP-noTM	SP	0.012192	0.987763	4.5e-05	CS pos: 25-26. LQA-EG. Pr: 0.3756	---NA---	160
GN64P176_001441	0.762	20	0.846	20	0.975	11	0.935	0.894	Y	0.45	SignalP-noTM	SP	0.001237	0.998736	2.7e-05	CS pos: 19-20. AKG-VN. Pr: 0.8185	---NA---	315									IPR036412 (SUPERFAMILY)	no GO terms	no GO terms		GN64H176_001013	0.593	31	0.693	31	0.899	27	0.724	0.71	Y	0.45	SignalP-noTM	SP	0.006269	0.993575	0.000156	CS pos: 30-31. SFG-FD. Pr: 0.8927	---NA---	104
GN64P176_001452	0.273	28	0.495	28	0.976	8	0.902	0.715	Y	0.45	SignalP-noTM	SP	0.002546	0.997401	5.3e-05	CS pos: 27-28. AEL-AD. Pr: 0.4544	---NA---	196									no IPS match	no IPS match	no IPS match		GN64H176_001017	0.25	35	0.394	35	0.892	28	0.589	0.499	Y	0.45	SignalP-noTM	SP	0.127028	0.872141	0.000831	CS pos: 34-35. AWG-IP. Pr: 0.4434	---NA---	83
GN64P176_001474	0.671	17	0.757	17	0.904	16	0.85	0.807	Y	0.45	SignalP-noTM	SP	0.002246	0.997725	2.8e-05	CS pos: 16-17. CYA-MD. Pr: 0.9694	---NA---	368									mobidb-lite (MOBIDB_LITE); mobidb-lite (MOBIDB_LITE); mobidb-lite (MOBIDB_LITE)	no GO terms	no GO terms		GN64H176_001018	0.38	28	0.567	28	0.971	7	0.867	0.729	Y	0.45	SignalP-noTM	SP	0.012192	0.987763	4.5e-05	CS pos: 25-26. LQA-EG. Pr: 0.3756	---NA---	160
GN64P176_001484	0.232	35	0.416	35	0.884	30	0.668	0.552	Y	0.45	SignalP-noTM	SP	0.382558	0.615187	0.002256	CS pos: 31-32. QSS-LN. Pr: 0.3285	---NA---	108									no IPS match	no IPS match	no IPS match		GN64H176_001034	0.293	27	0.454	27	0.822	13	0.711	0.593	Y	0.45	SignalP-noTM	SP	0.046329	0.92375	0.029921	CS pos: 25-26. IAS-SS. Pr: 0.6161	CATA_ONCVECatalase OS=Onchocerca volvulus endobacterium OX=77551 GN=cat PE=2 SV=1	529
GN64P176_001485	0.266	31	0.39	31	0.787	20	0.594	0.5	Y	0.45	SignalP-noTM	SP	0.059388	0.933414	0.007198	CS pos: 27-28. TQA-TP. Pr: 0.9018	---NA---	670									mobidb-lite (MOBIDB_LITE); mobidb-lite (MOBIDB_LITE); mobidb-lite (MOBIDB_LITE); mobidb-lite (MOBIDB_LITE); mobidb-lite (MOBIDB_LITE)	no GO terms	no GO terms		GN64H176_001048	0.374	19	0.553	19	0.888	2	0.811	0.693	Y	0.45	SignalP-noTM	SP	0.07271	0.892223	0.035068	CS pos: 18-19. SFS-MM. Pr: 0.9208	---NA---	176
GN64P176_001544	0.778	24	0.848	24	0.979	15	0.923	0.889	Y	0.45	SignalP-noTM	SP	0.003974	0.995899	0.000127	CS pos: 23-24. ALS-TP. Pr: 0.8424	---NA---	139									no IPS match	no IPS match	no IPS match		GN64H176_001053	0.422	24	0.613	24	0.957	16	0.891	0.763	Y	0.45	SignalP-noTM	SP	0.004745	0.994385	0.00087	CS pos: 23-24. AKA-TS. Pr: 0.5483	PLB1_CANGALysophospholipase 1 OS=Candida glabrata (strain ATCC 2001 / CBS 138 / JCM 3761 / NBRC 0622 / NRRL Y-65) OX=284593 GN=PLB1 PE=3 SV=2	622
GN64P176_001562	0.312	40	0.453	40	0.932	16	0.598	0.531	Y	0.45	SignalP-noTM	OTHER	0.498859	0.485196	0.015945		---NA---	113									mobidb-lite (MOBIDB_LITE); mobidb-lite (MOBIDB_LITE)	no GO terms	no GO terms		GN64H176_001054	0.791	27	0.776	27	0.894	6	0.773	0.774	Y	0.45	SignalP-noTM	SP	0.030047	0.96932	0.000633	CS pos: 26-27. VYS-QV. Pr: 0.9462	PLB3_ASPFULysophospholipase 3 OS=Neosartorya fumigata (strain ATCC MYA-4609 / Af293 / CBS 101355 / FGSC A1100) OX=330879 GN=plb3 PE=2 SV=1	627
GN64P176_001568	0.836	20	0.843	20	0.925	1	0.838	0.84	Y	0.45	SignalP-noTM	SP	0.001805	0.99801	0.000186	CS pos: 19-20. ANG-HE. Pr: 0.8861	---NA---	225									mobidb-lite (MOBIDB_LITE); mobidb-lite (MOBIDB_LITE); mobidb-lite (MOBIDB_LITE); mobidb-lite (MOBIDB_LITE)	no GO terms	no GO terms		GN64H176_001109	0.442	22	0.579	22	0.857	5	0.757	0.675	Y	0.45	SignalP-noTM	SP	0.014115	0.984983	0.000901	CS pos: 21-22. AKT-SQ. Pr: 0.7135	MAN5_ORYSJPutative mannan endo-1,4-beta-mannosidase 5 OS=Oryza sativa subsp. japonica OX=39947 GN=MAN5 PE=2 SV=2	431
GN64P176_001581	0.25	24	0.391	24	0.745	12	0.612	0.51	Y	0.45	SignalP-noTM	OTHER	0.59065	0.408815	0.000535		---NA---	170									no IPS match	no IPS match	no IPS match		GN64H176_001157	0.366	25	0.566	25	0.982	12	0.882	0.736	Y	0.45	SignalP-noTM	SP	0.04023	0.956807	0.002963	CS pos: 24-25. TGG-SR. Pr: 0.3541	---NA---	445
GN64P176_001605	0.327	23	0.482	23	0.882	5	0.71	0.605	Y	0.45	SignalP-noTM	SP	0.002885	0.997087	2.8e-05	CS pos: 22-23. IPA-EL. Pr: 0.6454	---NA---	118									no IPS match	no IPS match	no IPS match		GN64H176_001182	0.494	25	0.568	25	0.783	14	0.653	0.614	Y	0.45	SignalP-noTM	SP	0.008996	0.990962	4.1e-05	CS pos: 24-25. VFG-DK. Pr: 0.9442	---NA---	183
GN64P176_001608	0.648	24	0.781	24	0.989	11	0.941	0.867	Y	0.45	SignalP-noTM	SP	2.9e-05	0.999969	2e-06	CS pos: 20-21. SLA-VE. Pr: 0.5939	---NA---	262									no IPS match	no IPS match	no IPS match		GN64H176_001190	0.735	24	0.834	24	0.973	14	0.946	0.895	Y	0.45	SignalP-noTM	SP	0.000114	0.999886	0	CS pos: 23-24. VLA-EG. Pr: 0.8176	---NA---	223
GN64P176_001615	0.282	25	0.437	25	0.857	17	0.674	0.565	Y	0.45	SignalP-noTM	SP	0.066004	0.893244	0.040751	CS pos: 24-25. AMS-SP. Pr: 0.6056	---NA---	472									no IPS match	no IPS match	no IPS match		GN64H176_001213	0.22	21	0.406	21	0.829	11	0.746	0.59	Y	0.45	SignalP-noTM	SP	0.223622	0.700153	0.076225	CS pos: 16-17. LIG-KV. Pr: 0.4749	---NA---	83
GN64P176_001624	0.539	24	0.589	19	0.794	17	0.66	0.627	Y	0.45	SignalP-noTM	SP	0.070518	0.89507	0.034411	CS pos: 23-24. VSA-VP. Pr: 0.5621	---NA---	473									no IPS match	no IPS match	no IPS match		GN64H176_001214	0.549	23	0.699	23	0.963	3	0.889	0.801	Y	0.45	SignalP-noTM	SP	8e-06	0.999991	1e-06	CS pos: 22-23. VFT-TE. Pr: 0.6820	---NA---	125
GN64P176_001671	0.233	23	0.411	23	0.834	15	0.725	0.581	Y	0.45	SignalP-noTM	SP	0.016812	0.982144	0.001044	CS pos: 22-23. LTA-ED. Pr: 0.5535	---NA---	181									no IPS match	no IPS match	no IPS match		GN64H176_001231	0.829	25	0.847	25	0.926	17	0.865	0.856	Y	0.45	SignalP-noTM	SP	0.003807	0.996092	0.000101	CS pos: 24-25. TLA-TP. Pr: 0.7995	---NA---	158
GN64P176_001683	0.27	21	0.448	21	0.876	14	0.739	0.605	Y	0.45	SignalP-noTM	SP	0.001417	0.998572	1.1e-05	CS pos: 20-21. SLA-VP. Pr: 0.7548	---NA---	467									no IPS match	no IPS match	no IPS match		GN64H176_001239	0.707	18	0.825	18	0.98	11	0.959	0.897	Y	0.45	SignalP-noTM	SP	0.038981	0.916832	0.044186	CS pos: 23-24. IAT-RR. Pr: 0.4038	---NA---	95
GN64P176_001728	0.125	57	0.266	19	0.855	3	0.7	0.5	Y	0.45	SignalP-noTM	OTHER	0.689836	0.310006	0.000159		---NA---	80									no IPS match	no IPS match	no IPS match		GN64H176_001250	0.203	22	0.369	22	0.863	1	0.661	0.526	Y	0.45	SignalP-noTM	SP	0.070184	0.894285	0.035531	CS pos: 21-22. ASG-GP. Pr: 0.5055	SMYD1_MOUSEHistone-lysine N-methyltransferase Smyd1 OS=Mus musculus OX=10090 GN=Smyd1 PE=1 SV=3	430
GN64P176_001753	0.172	18	0.4	18	0.961	4	0.928	0.685	Y	0.45	SignalP-noTM	SP	0.295867	0.700521	0.003612	CS pos: 25-26. RRP-RD. Pr: 0.3460	---NA---	678									IPR006740 (PFAM); mobidb-lite (MOBIDB_LITE); PTHR10811 (PANTHER); PTHR10811:SF5 (PANTHER); PS51257 (PROSITE_PROFILES)	no GO terms	no GO terms		GN64H176_001258	0.868	33	0.808	33	0.884	31	0.706	0.753	Y	0.45	SignalP-noTM	SP	0.004983	0.995001	1.6e-05	CS pos: 32-33. SES-AS. Pr: 0.9254	---NA---	308
GN64P176_001755	0.32	22	0.532	22	0.924	9	0.886	0.723	Y	0.45	SignalP-noTM	SP	0.071672	0.927657	0.000671	CS pos: 25-26. GGT-LQ. Pr: 0.3011	---NA---	532									mobidb-lite (MOBIDB_LITE); mobidb-lite (MOBIDB_LITE); PTHR33339 (PANTHER)	no GO terms	no GO terms		GN64H176_001266	0.556	23	0.703	23	0.951	15	0.891	0.805	Y	0.45	SignalP-noTM	SP	0.003228	0.996758	1.4e-05	CS pos: 22-23. ISA-AP. Pr: 0.5941	---NA---	311
GN64P176_001765	0.774	24	0.854	24	0.989	4	0.943	0.902	Y	0.45	SignalP-noTM	SP	0.126227	0.873456	0.000317	CS pos: 23-24. CLC-HH. Pr: 0.9504	---NA---	288									mobidb-lite (MOBIDB_LITE); mobidb-lite (MOBIDB_LITE)	no GO terms	no GO terms		GN64H176_001285	0.197	22	0.348	22	0.811	5	0.613	0.491	Y	0.45	SignalP-noTM	OTHER	0.840632	0.151315	0.008053		NUD15_ARATHNudix hydrolase 15, mitochondrial OS=Arabidopsis thaliana OX=3702 GN=NUDT15 PE=1 SV=2	329
GN64P176_001787	0.828	17	0.599	17	0.534	16	0.416	0.5	Y	0.45	SignalP-noTM	SP	0.120663	0.853274	0.026063	CS pos: 16-17. VRA-VE. Pr: 0.9801	---NA---	645									mobidb-lite (MOBIDB_LITE); mobidb-lite (MOBIDB_LITE)	no GO terms	no GO terms		GN64H176_001290	0.285	28	0.503	28	0.973	8	0.892	0.713	Y	0.45	SignalP-noTM	SP	0.000585	0.999397	1.8e-05	CS pos: 27-28. AEL-AD. Pr: 0.4275	---NA---	147
GN64P176_001793	0.654	22	0.733	22	0.919	1	0.817	0.778	Y	0.45	SignalP-noTM	SP	0.027326	0.97034	0.002334	CS pos: 21-22. ALA-KP. Pr: 0.9536	---NA---	353									mobidb-lite (MOBIDB_LITE); mobidb-lite (MOBIDB_LITE)	no GO terms	no GO terms		GN64H176_001342	0.635	21	0.683	21	0.841	17	0.735	0.711	Y	0.45	SignalP-noTM	SP	0.00956	0.988886	0.001554	CS pos: 20-21. SQA-RS. Pr: 0.7117	YA55_SCHPOPutative aminopeptidase C13A11.05 OS=Schizosaccharomyces pombe (strain 972 / ATCC 24843) OX=284812 GN=SPAC13A11.05 PE=3 SV=1	352
GN64P176_001797	0.476	22	0.46	22	0.564	8	0.448	0.453	Y	0.45	SignalP-noTM	SP	0.412077	0.585504	0.002419	CS pos: 21-22. GLS-QP. Pr: 0.9265	---NA---	147				2	P:GO:0006281; P:GO:0051382	P:DNA repair; P:kinetochore assembly			IPR018552 (PFAM); IPR018552 (PANTHER)	P:GO:0006281; P:GO:0051382	P:DNA repair; P:kinetochore assembly		GN64H176_001362	0.845	22	0.879	22	0.954	12	0.915	0.899	Y	0.45	SignalP-noTM	SP	5.1e-05	0.999949	0	CS pos: 21-22. VLA-DD. Pr: 0.9459	---NA---	124
GN64P176_001803	0.229	24	0.418	24	0.876	13	0.77	0.608	Y	0.45	SignalP-noTM	SP	0.000581	0.999419	0	CS pos: 23-24. VSA-SN. Pr: 0.7128	---NA---	261									mobidb-lite (MOBIDB_LITE)	no GO terms	no GO terms		GN64H176_001378	0.859	20	0.893	20	0.976	10	0.922	0.909	Y	0.45	SignalP-noTM	SP	0.001787	0.998081	0.000132	CS pos: 19-20. TDA-LV. Pr: 0.9179	CHIA1_BACCIChitinase A1 OS=Bacillus circulans OX=1397 GN=chiA1 PE=1 SV=1	411
GN64P176_001820	0.577	18	0.722	18	0.945	9	0.896	0.816	Y	0.45	SignalP-noTM	SP	0.003978	0.995762	0.00026	CS pos: 17-18. LIA-QQ. Pr: 0.7673	---NA---	231									no IPS match	no IPS match	no IPS match		GN64H176_001383	0.745	24	0.811	24	0.948	15	0.885	0.851	Y	0.45	SignalP-noTM	SP	4.8e-05	0.999944	9e-06	CS pos: 23-24. SHA-PP. Pr: 0.7412	---NA---	91
GN64P176_001828	0.19	17	0.36	17	0.845	15	0.708	0.548	Y	0.45	SignalP-noTM	OTHER	0.709022	0.287364	0.003614		---NA---	1330									mobidb-lite (MOBIDB_LITE); mobidb-lite (MOBIDB_LITE); mobidb-lite (MOBIDB_LITE); mobidb-lite (MOBIDB_LITE); mobidb-lite (MOBIDB_LITE); mobidb-lite (MOBIDB_LITE); mobidb-lite (MOBIDB_LITE); mobidb-lite (MOBIDB_LITE); mobidb-lite (MOBIDB_LITE); mobidb-lite (MOBIDB_LITE); mobidb-lite (MOBIDB_LITE)	no GO terms	no GO terms		GN64H176_001392	0.442	22	0.579	22	0.857	5	0.757	0.675	Y	0.45	SignalP-noTM	SP	0.014115	0.984983	0.000901	CS pos: 21-22. AKT-SQ. Pr: 0.7135	MAN5_ORYSJPutative mannan endo-1,4-beta-mannosidase 5 OS=Oryza sativa subsp. japonica OX=39947 GN=MAN5 PE=2 SV=2	431
GN64P176_001841	0.407	31	0.583	31	0.957	18	0.84	0.722	Y	0.45	SignalP-noTM	SP	0.09718	0.902288	0.000532	CS pos: 30-31. ASQ-EI. Pr: 0.5390	---NA---	181									mobidb-lite (MOBIDB_LITE); mobidb-lite (MOBIDB_LITE)	no GO terms	no GO terms		GN64H176_001397	0.315	21	0.521	21	0.921	19	0.867	0.708	Y	0.45	SignalP-noTM	SP	0.040693	0.959107	0.000201	CS pos: 20-21. ILA-GD. Pr: 0.5059	TXND5_MOUSEThioredoxin domain-containing protein 5 OS=Mus musculus OX=10090 GN=Txndc5 PE=1 SV=2	710
GN64P176_001854	0.543	25	0.658	25	0.904	4	0.804	0.737	Y	0.45	SignalP-noTM	SP	0.000584	0.999414	1e-06	CS pos: 24-25. SLA-HH. Pr: 0.8026	---NA---	197									mobidb-lite (MOBIDB_LITE)	no GO terms	no GO terms		GN64H176_001399	0.442	22	0.579	22	0.857	5	0.757	0.675	Y	0.45	SignalP-noTM	SP	0.014115	0.984983	0.000901	CS pos: 21-22. AKT-SQ. Pr: 0.7135	MAN4_ORYSJMannan endo-1,4-beta-mannosidase 4 OS=Oryza sativa subsp. japonica OX=39947 GN=MAN4 PE=2 SV=2	440
GN64P176_001889	0.577	18	0.722	18	0.945	9	0.896	0.816	Y	0.45	SignalP-noTM	SP	0.003963	0.995793	0.000244	CS pos: 17-18. LIA-QQ. Pr: 0.7672	---NA---	231									no IPS match	no IPS match	no IPS match		GN64H176_001445	0.165	25	0.321	25	0.761	21	0.614	0.479	Y	0.45	SignalP-noTM	SP	0.490822	0.508837	0.000341	CS pos: 24-25. IDA-AT. Pr: 0.8081	---NA---	466
GN64P176_001901	0.315	35	0.454	35	0.78	26	0.579	0.522	Y	0.45	SignalP-noTM	SP	0.473666	0.523578	0.002756	CS pos: 34-35. SYS-FM. Pr: 0.5666	---NA---	298									mobidb-lite (MOBIDB_LITE); mobidb-lite (MOBIDB_LITE)	no GO terms	no GO terms		GN64H176_001456	0.6	17	0.732	17	0.945	1	0.876	0.81	Y	0.45	SignalP-noTM	SP	0.004395	0.995528	7.7e-05	CS pos: 16-17. AKG-VN. Pr: 0.8559	---NA---	323
GN64P176_001916	0.543	25	0.658	25	0.904	4	0.804	0.737	Y	0.45	SignalP-noTM	SP	0.000584	0.999414	1e-06	CS pos: 24-25. SLA-HH. Pr: 0.8026	---NA---	197									mobidb-lite (MOBIDB_LITE)	no GO terms	no GO terms		GN64H176_001466	0.273	28	0.495	28	0.976	8	0.902	0.715	Y	0.45	SignalP-noTM	SP	0.001889	0.998064	4.7e-05	CS pos: 27-28. AEL-AD. Pr: 0.4560	---NA---	151
GN64P176_001928	0.718	27	0.801	27	0.987	15	0.9	0.854	Y	0.45	SignalP-noTM	SP	0.004139	0.995374	0.000487	CS pos: 26-27. AEA-IH. Pr: 0.3347	---NA---	130									mobidb-lite (MOBIDB_LITE); mobidb-lite (MOBIDB_LITE)	no GO terms	no GO terms		GN64H176_001491	0.671	17	0.757	17	0.904	16	0.85	0.807	Y	0.45	SignalP-noTM	SP	0.002246	0.997725	2.8e-05	CS pos: 16-17. CYA-MD. Pr: 0.9694	---NA---	362
GN64P176_001939	0.776	17	0.83	17	0.932	1	0.871	0.852	Y	0.45	SignalP-noTM	SP	0.001205	0.997702	0.001092	CS pos: 16-17. CLA-IQ. Pr: 0.8759	---NA---	620									mobidb-lite (MOBIDB_LITE); mobidb-lite (MOBIDB_LITE); mobidb-lite (MOBIDB_LITE); mobidb-lite (MOBIDB_LITE); mobidb-lite (MOBIDB_LITE); mobidb-lite (MOBIDB_LITE); mobidb-lite (MOBIDB_LITE)	no GO terms	no GO terms		GN64H176_001542	0.557	30	0.692	30	0.972	16	0.875	0.791	Y	0.45	SignalP-noTM	SP	0.188735	0.807044	0.00422	CS pos: 29-30. VVA-AN. Pr: 0.5598	ATL10_ARATHRING-H2 finger protein ATL10 OS=Arabidopsis thaliana OX=3702 GN=ATL10 PE=2 SV=1	371
GN64P176_001987	0.211	20	0.432	20	0.959	14	0.891	0.68	Y	0.45	SignalP-noTM	SP	0.02368	0.97608	0.00024	CS pos: 25-26. SIS-TL. Pr: 0.7667	---NA---	1220									mobidb-lite (MOBIDB_LITE); mobidb-lite (MOBIDB_LITE); mobidb-lite (MOBIDB_LITE); mobidb-lite (MOBIDB_LITE); mobidb-lite (MOBIDB_LITE); mobidb-lite (MOBIDB_LITE); mobidb-lite (MOBIDB_LITE); mobidb-lite (MOBIDB_LITE); PTHR46169:SF15 (PANTHER); PTHR46169 (PANTHER); IPR012337 (SUPERFAMILY)	no GO terms	no GO terms		GN64H176_001543	0.331	22	0.481	22	0.922	19	0.699	0.599	Y	0.45	SignalP-noTM	SP	0.087217	0.907615	0.005168	CS pos: 21-22. ARQ-TD. Pr: 0.5665	---NA---	370
GN64P176_002038	0.482	21	0.649	18	0.927	4	0.885	0.777	Y	0.45	SignalP-noTM	SP	5e-06	0.999994	1e-06	CS pos: 17-18. VQA-SS. Pr: 0.4644	---NA---	135									mobidb-lite (MOBIDB_LITE); mobidb-lite (MOBIDB_LITE)	no GO terms	no GO terms		GN64H176_001558	0.694	27	0.709	27	0.882	7	0.741	0.726	Y	0.45	SignalP-noTM	SP	0.009598	0.990085	0.000317	CS pos: 26-27. VKG-SN. Pr: 0.7925	CATD_HUMANCathepsin D OS=Homo sapiens OX=9606 GN=CTSD PE=1 SV=1	512
GN64P176_002039	0.604	20	0.718	20	0.907	12	0.847	0.788	Y	0.45	SignalP-noTM	SP	5e-06	0.99999	6e-06	CS pos: 19-20. ATA-AE. Pr: 0.3731	---NA---	144									no IPS match	no IPS match	no IPS match		GN64H176_001563	0.778	24	0.848	24	0.979	15	0.923	0.889	Y	0.45	SignalP-noTM	SP	0.003974	0.995899	0.000127	CS pos: 23-24. ALS-TP. Pr: 0.8424	---NA---	139
GN64P176_002076	0.183	30	0.326	25	0.825	17	0.647	0.499	Y	0.45	SignalP-noTM	SP	0.143749	0.846798	0.009453	CS pos: 24-25. LLS-AP. Pr: 0.4191	---NA---	181									mobidb-lite (MOBIDB_LITE)	no GO terms	no GO terms		GN64H176_001566	0.211	15	0.375	15	0.724	10	0.651	0.524	Y	0.45	SignalP-noTM	SP	0.372469	0.589298	0.038233	CS pos: 14-15. CLA-TL. Pr: 0.5622	---NA---	86
GN64P176_002097	0.826	20	0.785	20	0.9	18	0.749	0.766	Y	0.45	SignalP-noTM	SP	0.028175	0.971377	0.000448	CS pos: 19-20. VHA-AL. Pr: 0.9744	---NA---	251									no IPS match	no IPS match	no IPS match		GN64H176_001582	0.312	40	0.453	40	0.932	16	0.598	0.531	Y	0.45	SignalP-noTM	OTHER	0.498859	0.485196	0.015945		---NA---	113
GN64P176_002098	0.718	20	0.708	20	0.799	2	0.683	0.694	Y	0.45	SignalP-noTM	SP	0.073272	0.89059	0.036138	CS pos: 19-20. IQA-GF. Pr: 0.9458	---NA---	349									mobidb-lite (MOBIDB_LITE); mobidb-lite (MOBIDB_LITE); mobidb-lite (MOBIDB_LITE)	no GO terms	no GO terms		GN64H176_001584	0.154	20	0.339	20	0.812	19	0.737	0.554	Y	0.45	SignalP-noTM	OTHER	0.557316	0.42375	0.018934		YQGD_SCHPOProbable phosphatase C1620.13 OS=Schizosaccharomyces pombe (strain 972 / ATCC 24843) OX=284812 GN=SPCC1620.13 PE=3 SV=1	326
GN64P176_002106	0.718	20	0.708	20	0.799	2	0.683	0.694	Y	0.45	SignalP-noTM	SP	0.07837	0.882907	0.038723	CS pos: 19-20. IQA-GF. Pr: 0.9458	---NA---	349									mobidb-lite (MOBIDB_LITE); mobidb-lite (MOBIDB_LITE); mobidb-lite (MOBIDB_LITE)	no GO terms	no GO terms		GN64H176_001589	0.836	20	0.837	20	0.926	1	0.825	0.831	Y	0.45	SignalP-noTM	SP	0.001785	0.997988	0.000227	CS pos: 19-20. ANG-HE. Pr: 0.8890	---NA---	225
GN64P176_002107	0.826	20	0.785	20	0.9	18	0.749	0.766	Y	0.45	SignalP-noTM	SP	0.028175	0.971377	0.000448	CS pos: 19-20. VHA-AL. Pr: 0.9744	---NA---	251									no IPS match	no IPS match	no IPS match		GN64H176_001599	0.308	24	0.408	24	0.728	18	0.545	0.482	Y	0.45	SignalP-noTM	SP	0.040842	0.947793	0.011365	CS pos: 23-24. ISS-SH. Pr: 0.3153	MANB_BACIUMannan endo-1,4-beta-mannosidase OS=Bacillus subtilis OX=1423 PE=3 SV=1	395
GN64P176_002163	0.151	24	0.309	24	0.813	18	0.632	0.484	Y	0.45	SignalP-noTM	SP	0.314381	0.553566	0.132053	CS pos: 31-32. SLP-TQ. Pr: 0.4148	---NA---	84									no IPS match	no IPS match	no IPS match		GN64H176_001602	0.249	24	0.389	24	0.744	12	0.61	0.509	Y	0.45	SignalP-noTM	OTHER	0.545515	0.453863	0.000621		---NA---	170
GN64P176_002199	0.387	25	0.582	25	0.95	6	0.876	0.741	Y	0.45	SignalP-noTM	SP	0.147647	0.852197	0.000156	CS pos: 24-25. VLP-SE. Pr: 0.4757	---NA---	396									mobidb-lite (MOBIDB_LITE); mobidb-lite (MOBIDB_LITE)	no GO terms	no GO terms		GN64H176_001606	0.348	29	0.545	29	0.94	17	0.831	0.7	Y	0.45	SignalP-noTM	SP	0.008451	0.991494	5.4e-05	CS pos: 28-29. SYC-AV. Pr: 0.8306	CLU5D_COLGMPathogenicity cluster 5 protein d OS=Colletotrichum graminicola (strain M1.001 / M2 / FGSC 10212) OX=645133 GN=CLU5d PE=2 SV=1	147
GN64P176_002240	0.506	24	0.517	24	0.735	9	0.528	0.523	Y	0.45	SignalP-noTM	SP	0.01357	0.985626	0.000804	CS pos: 23-24. SMA-TP. Pr: 0.8274	---NA---	550									mobidb-lite (MOBIDB_LITE); mobidb-lite (MOBIDB_LITE); mobidb-lite (MOBIDB_LITE); mobidb-lite (MOBIDB_LITE); mobidb-lite (MOBIDB_LITE); mobidb-lite (MOBIDB_LITE)	no GO terms	no GO terms		GN64H176_001629	0.327	23	0.482	23	0.882	5	0.71	0.605	Y	0.45	SignalP-noTM	SP	0.002885	0.997087	2.8e-05	CS pos: 22-23. IPA-EL. Pr: 0.6454	---NA---	118
GN64P176_002320	0.385	19	0.503	19	0.757	14	0.666	0.591	Y	0.45	SignalP-noTM	SP	0.252723	0.729524	0.017753	CS pos: 18-19. ASS-WV. Pr: 0.4315	---NA---	92									no IPS match	no IPS match	no IPS match		GN64H176_001632	0.648	24	0.781	24	0.989	11	0.941	0.867	Y	0.45	SignalP-noTM	SP	2.9e-05	0.999969	2e-06	CS pos: 20-21. SLA-VE. Pr: 0.5939	---NA---	262
GN64P176_002354	0.563	20	0.635	20	0.824	1	0.699	0.669	Y	0.45	SignalP-noTM	SP	0.079905	0.920047	4.9e-05	CS pos: 19-20. CRA-DH. Pr: 0.9618	---NA---	466									mobidb-lite (MOBIDB_LITE); mobidb-lite (MOBIDB_LITE); mobidb-lite (MOBIDB_LITE)	no GO terms	no GO terms		GN64H176_001639	0.282	25	0.437	25	0.857	17	0.674	0.565	Y	0.45	SignalP-noTM	SP	0.066004	0.893244	0.040751	CS pos: 24-25. AMS-SP. Pr: 0.6056	---NA---	472
GN64P176_002368	0.69	22	0.721	22	0.895	17	0.755	0.739	Y	0.45	SignalP-noTM	SP	0.003157	0.996833	1e-05	CS pos: 21-22. SIS-RP. Pr: 0.7494	---NA---	309									mobidb-lite (MOBIDB_LITE); mobidb-lite (MOBIDB_LITE); mobidb-lite (MOBIDB_LITE); mobidb-lite (MOBIDB_LITE); mobidb-lite (MOBIDB_LITE)	no GO terms	no GO terms		GN64H176_001647	0.539	24	0.589	19	0.794	17	0.66	0.627	Y	0.45	SignalP-noTM	SP	0.070518	0.89507	0.034411	CS pos: 23-24. VSA-VP. Pr: 0.5621	---NA---	473
GN64P176_002370	0.153	33	0.294	26	0.806	3	0.62	0.47	Y	0.45	SignalP-noTM	OTHER	0.539708	0.427083	0.03321		---NA---	195									PTHR33050 (PANTHER)	no GO terms	no GO terms		GN64H176_001689	0.227	25	0.438	25	0.965	17	0.85	0.66	Y	0.45	SignalP-noTM	SP	0.007591	0.991141	0.001268	CS pos: 24-25. IDG-HE. Pr: 0.8491	PNAA_PRUDUPeptide-N4-(N-acetyl-beta-glucosaminyl)asparagine amidase A OS=Prunus dulcis OX=3755 PE=1 SV=2	601
GN64P176_002377	0.753	20	0.803	20	0.915	4	0.85	0.828	Y	0.45	SignalP-noTM	SP	0.012183	0.986654	0.001162	CS pos: 19-20. ASA-QL. Pr: 0.8562	---NA---	161									no IPS match	no IPS match	no IPS match		GN64H176_001694	0.233	23	0.412	23	0.83	15	0.728	0.583	Y	0.45	SignalP-noTM	SP	0.014537	0.984995	0.000468	CS pos: 22-23. LTA-ED. Pr: 0.5547	---NA---	192
GN64P176_002378	0.69	22	0.721	22	0.895	17	0.755	0.739	Y	0.45	SignalP-noTM	SP	0.003083	0.996906	1.1e-05	CS pos: 21-22. SIS-RP. Pr: 0.7494	---NA---	309									mobidb-lite (MOBIDB_LITE); mobidb-lite (MOBIDB_LITE); mobidb-lite (MOBIDB_LITE); mobidb-lite (MOBIDB_LITE); mobidb-lite (MOBIDB_LITE)	no GO terms	no GO terms		GN64H176_001727	0.291	31	0.431	31	0.802	6	0.656	0.552	Y	0.45	SignalP-noTM	SP	0.172519	0.80106	0.026421	CS pos: 30-31. ARG-KT. Pr: 0.8920	YL345_YEASTPutative 6-phosphofructo-2-kinase/fructose-2,6-bisphosphatase YLR345W OS=Saccharomyces cerevisiae (strain ATCC 204508 / S288c) OX=559292 GN=YLR345W PE=1 SV=1	469
GN64P176_002392	0.883	20	0.921	20	0.979	6	0.962	0.943	Y	0.45	SignalP-noTM	SP	1e-06	0.999999	0	CS pos: 19-20. VSA-NL. Pr: 0.9184	---NA---	106									no IPS match	no IPS match	no IPS match		GN64H176_001757	0.261	21	0.469	21	0.927	1	0.833	0.666	Y	0.45	SignalP-noTM	SP	0.024066	0.975719	0.000215	CS pos: 20-21. LGS-EP. Pr: 0.4760	---NA---	98
GN64P176_002417	0.467	24	0.643	24	0.935	6	0.879	0.77	Y	0.45	SignalP-noTM	SP	0.039869	0.945417	0.014714	CS pos: 23-24. TLA-AS. Pr: 0.7317	---NA---	1073									mobidb-lite (MOBIDB_LITE); mobidb-lite (MOBIDB_LITE); mobidb-lite (MOBIDB_LITE); mobidb-lite (MOBIDB_LITE); mobidb-lite (MOBIDB_LITE); mobidb-lite (MOBIDB_LITE); mobidb-lite (MOBIDB_LITE); mobidb-lite (MOBIDB_LITE); mobidb-lite (MOBIDB_LITE); mobidb-lite (MOBIDB_LITE); mobidb-lite (MOBIDB_LITE); mobidb-lite (MOBIDB_LITE); mobidb-lite (MOBIDB_LITE); mobidb-lite (MOBIDB_LITE); mobidb-lite (MOBIDB_L…	no GO terms	no GO terms		GN64H176_001767	0.172	18	0.4	18	0.961	4	0.928	0.685	Y	0.45	SignalP-noTM	SP	0.295867	0.700521	0.003612	CS pos: 25-26. RRP-RD. Pr: 0.3460	---NA---	678
GN64P176_002440	0.309	23	0.5	23	0.909	2	0.809	0.667	Y	0.45	SignalP-noTM	SP	0.01454	0.985234	0.000226	CS pos: 22-23. AVA-NS. Pr: 0.7833	---NA---	470									mobidb-lite (MOBIDB_LITE); mobidb-lite (MOBIDB_LITE); mobidb-lite (MOBIDB_LITE)	no GO terms	no GO terms		GN64H176_001769	0.32	22	0.532	22	0.924	9	0.886	0.723	Y	0.45	SignalP-noTM	SP	0.067775	0.93153	0.000695	CS pos: 25-26. GGT-LQ. Pr: 0.3009	---NA---	532
GN64P176_002469	0.294	25	0.434	25	0.774	3	0.65	0.551	Y	0.45	SignalP-noTM	SP	0.013407	0.875114	0.11148	CS pos: 24-25. TAA-NA. Pr: 0.6639	---NA---	165									PTHR35396 (PANTHER)	no GO terms	no GO terms		GN64H176_001772	0.392	17	0.599	17	0.937	15	0.916	0.77	Y	0.45	SignalP-noTM	SP	0.015121	0.984792	8.8e-05	CS pos: 18-19. SYS-HR. Pr: 0.7725	---NA---	82
GN64P176_002500	0.513	25	0.632	25	0.941	4	0.785	0.715	Y	0.45	SignalP-noTM	SP	0.031087	0.960215	0.008698	CS pos: 24-25. VQC-SS. Pr: 0.8096	---NA---	334									mobidb-lite (MOBIDB_LITE)	no GO terms	no GO terms		GN64H176_001780	0.774	24	0.854	24	0.989	4	0.943	0.902	Y	0.45	SignalP-noTM	SP	0.126227	0.873456	0.000317	CS pos: 23-24. CLC-HH. Pr: 0.9504	---NA---	420
GN64P176_002531	0.194	24	0.33	24	0.728	14	0.558	0.453	Y	0.45	SignalP-noTM	OTHER	0.623911	0.375651	0.000437		---NA---	472									mobidb-lite (MOBIDB_LITE); mobidb-lite (MOBIDB_LITE)	no GO terms	no GO terms		GN64H176_001804	0.828	17	0.599	17	0.534	16	0.416	0.5	Y	0.45	SignalP-noTM	SP	0.120663	0.853274	0.026063	CS pos: 16-17. VRA-VE. Pr: 0.9801	---NA---	355
GN64P176_002536	0.274	26	0.461	22	0.913	14	0.838	0.665	Y	0.45	SignalP-noTM	SP	0.215838	0.78381	0.000351	CS pos: 25-26. TTS-DP. Pr: 0.3367	---NA---	473									mobidb-lite (MOBIDB_LITE); mobidb-lite (MOBIDB_LITE)	no GO terms	no GO terms		GN64H176_001821	0.565	21	0.618	21	0.767	8	0.677	0.65	Y	0.45	SignalP-noTM	SP	0.063188	0.934636	0.002176	CS pos: 20-21. ALA-RP. Pr: 0.9470	---NA---	1041
GN64P176_002563	0.553	20	0.651	20	0.852	9	0.764	0.712	Y	0.45	SignalP-noTM	SP	0.010097	0.985086	0.004817	CS pos: 19-20. VFA-SQ. Pr: 0.8549	---NA---	228									no IPS match	no IPS match	no IPS match		GN64H176_001825	0.228	24	0.417	24	0.874	13	0.766	0.606	Y	0.45	SignalP-noTM	SP	0.000567	0.999433	0	CS pos: 23-24. VSA-SN. Pr: 0.7199	---NA---	261
GN64P176_002576	0.425	19	0.615	19	0.945	11	0.889	0.763	Y	0.45	SignalP-noTM	SP	0.007432	0.992487	8.1e-05	CS pos: 18-19. TAS-FD. Pr: 0.5339	---NA---	337									mobidb-lite (MOBIDB_LITE)	no GO terms	no GO terms		GN64H176_001858	0.577	18	0.722	18	0.945	9	0.896	0.816	Y	0.45	SignalP-noTM	SP	0.003963	0.995793	0.000244	CS pos: 17-18. LIA-QQ. Pr: 0.7672	---NA---	231
GN64P176_002602	0.488	22	0.631	22	0.922	11	0.813	0.729	Y	0.45	SignalP-noTM	SP	0.012056	0.974199	0.013745	CS pos: 21-22. ASS-ST. Pr: 0.6255	---NA---	350									mobidb-lite (MOBIDB_LITE); IPR035810 (PANTHER); PTHR11362:SF82 (PANTHER); IPR036610 (SUPERFAMILY)	no GO terms	no GO terms		GN64H176_001889	0.543	25	0.658	25	0.904	4	0.804	0.737	Y	0.45	SignalP-noTM	SP	0.000584	0.999414	1e-06	CS pos: 24-25. SLA-HH. Pr: 0.8026	---NA---	197
GN64P176_002612	0.305	21	0.421	21	0.788	8	0.578	0.506	Y	0.45	SignalP-noTM	SP	0.202742	0.787095	0.010163	CS pos: 20-21. ISA-HP. Pr: 0.9449	---NA---	164									mobidb-lite (MOBIDB_LITE)	no GO terms	no GO terms		GN64H176_001894	0.348	23	0.51	23	0.898	14	0.749	0.639	Y	0.45	SignalP-noTM	SP	0.018208	0.981103	0.000688	CS pos: 22-23. ASA-AD. Pr: 0.7542	CTSD_TRIVHProbable aspartic-type endopeptidase CTSD OS=Trichophyton verrucosum (strain HKI 0517) OX=663202 GN=CTSD PE=3 SV=1	625
GN64P176_002621	0.525	20	0.669	20	0.908	4	0.851	0.767	Y	0.45	SignalP-noTM	SP	0.014939	0.975371	0.00969	CS pos: 19-20. VSA-FT. Pr: 0.4902	---NA---	228									IPR025659 (SUPERFAMILY)	no GO terms	no GO terms		GN64H176_001897	0.526	40	0.627	40	0.927	36	0.561	0.591	Y	0.45	SignalP-noTM	SP	0.266148	0.7305	0.003352	CS pos: 39-40. ASA-QH. Pr: 0.8853	ROT1_ASPTNProtein rot1 OS=Aspergillus terreus (strain NIH 2624 / FGSC A1156) OX=341663 GN=rot1 PE=3 SV=1	241
GN64P176_002631	0.344	23	0.537	23	0.909	15	0.839	0.7	Y	0.45	SignalP-noTM	SP	0.009763	0.989746	0.000491	CS pos: 23-24. LSA-SS. Pr: 0.4275	---NA---	230									no IPS match	no IPS match	no IPS match		GN64H176_001903	0.193	29	0.417	26	0.989	17	0.946	0.703	Y	0.45	SignalP-noTM	OTHER	0.956572	0.043067	0.000361		PALI_MAGO7pH-response regulator protein palI/RIM9 OS=Magnaporthe oryzae (strain 70-15 / ATCC MYA-4617 / FGSC 8958) OX=242507 GN=RIM9 PE=3 SV=1	229
GN64P176_002648	0.432	20	0.613	17	0.928	11	0.902	0.769	Y	0.45	SignalP-noTM	SP	0.006403	0.993321	0.000276	CS pos: 17-18. RFA-KP. Pr: 0.4326	---NA---	264									mobidb-lite (MOBIDB_LITE); mobidb-lite (MOBIDB_LITE); IPR001841 (PROSITE_PROFILES); SSF57850 (SUPERFAMILY)	no GO terms	no GO terms		GN64H176_001911	0.422	20	0.597	20	0.906	12	0.843	0.73	Y	0.45	SignalP-noTM	SP	0.009417	0.989337	0.001246	CS pos: 19-20. ATS-QG. Pr: 0.4675	CHIA1_BACCIChitinase A1 OS=Bacillus circulans OX=1397 GN=chiA1 PE=1 SV=1	496
GN64P176_002661	0.572	24	0.735	24	0.987	15	0.944	0.848	Y	0.45	SignalP-noTM	SP	1.3e-05	0.999987	0	CS pos: 23-24. CVA-GY. Pr: 0.7093	---NA---	103									no IPS match	no IPS match	no IPS match		GN64H176_001913	0.776	17	0.83	17	0.932	1	0.871	0.852	Y	0.45	SignalP-noTM	SP	0.001205	0.997702	0.001092	CS pos: 16-17. CLA-IQ. Pr: 0.8759	---NA---	620
GN64P176_002715	0.525	20	0.669	20	0.908	4	0.851	0.767	Y	0.45	SignalP-noTM	SP	0.014939	0.975371	0.00969	CS pos: 19-20. VSA-FT. Pr: 0.4902	---NA---	228									IPR025659 (SUPERFAMILY)	no GO terms	no GO terms		GN64H176_001964	0.211	20	0.432	20	0.959	14	0.891	0.68	Y	0.45	SignalP-noTM	SP	0.02368	0.97608	0.00024	CS pos: 25-26. SIS-TL. Pr: 0.7667	ZDHC5_DICDIPutative ZDHHC-type palmitoyltransferase 5 OS=Dictyostelium discoideum OX=44689 GN=DDB_G0275097 PE=3 SV=1	1416
GN64P176_002722	0.713	25	0.613	25	0.7	4	0.522	0.564	Y	0.45	SignalP-noTM	SP	0.128644	0.870638	0.000718	CS pos: 24-25. CLA-MP. Pr: 0.8698	---NA---	132									no IPS match	no IPS match	no IPS match		GN64H176_001972	0.393	39	0.468	39	0.853	24	0.543	0.509	Y	0.45	SignalP-noTM	SP	0.223847	0.760432	0.015722	CS pos: 34-35. ANG-LA. Pr: 0.7517	---NA---	437
GN64P176_002737	0.305	21	0.421	21	0.788	8	0.578	0.506	Y	0.45	SignalP-noTM	SP	0.202742	0.787095	0.010163	CS pos: 20-21. ISA-HP. Pr: 0.9449	---NA---	164									mobidb-lite (MOBIDB_LITE)	no GO terms	no GO terms		GN64H176_001998	0.745	24	0.811	24	0.948	15	0.885	0.851	Y	0.45	SignalP-noTM	SP	4.8e-05	0.999944	9e-06	CS pos: 23-24. SHA-PP. Pr: 0.7412	---NA---	91
GN64P176_002747	0.488	22	0.631	22	0.922	11	0.813	0.729	Y	0.45	SignalP-noTM	SP	0.012056	0.974199	0.013745	CS pos: 21-22. ASS-ST. Pr: 0.6255	---NA---	350									mobidb-lite (MOBIDB_LITE); IPR035810 (PANTHER); PTHR11362:SF82 (PANTHER); IPR036610 (SUPERFAMILY)	no GO terms	no GO terms		GN64H176_002003	0.859	20	0.893	20	0.976	10	0.922	0.909	Y	0.45	SignalP-noTM	SP	0.001927	0.997943	0.000131	CS pos: 19-20. TDA-LV. Pr: 0.9179	CHIA1_BACCIChitinase A1 OS=Bacillus circulans OX=1397 GN=chiA1 PE=1 SV=1	411
GN64P176_002787	0.847	22	0.878	22	0.96	12	0.91	0.895	Y	0.45	SignalP-noTM	SP	0.00076	0.99919	5e-05	CS pos: 21-22. SRA-LE. Pr: 0.8427	---NA---	251									PTHR31836:SF22 (PANTHER); PTHR31836 (PANTHER); PS51257 (PROSITE_PROFILES); IPR036908 (SUPERFAMILY)	no GO terms	no GO terms		GN64H176_002022	0.482	21	0.649	18	0.927	4	0.885	0.777	Y	0.45	SignalP-noTM	SP	5e-06	0.999994	1e-06	CS pos: 17-18. VQA-SS. Pr: 0.4644	---NA---	135
GN64P176_002788	0.641	22	0.675	22	0.792	19	0.713	0.696	Y	0.45	SignalP-noTM	SP	0.015105	0.984691	0.000204	CS pos: 21-22. SWA-LE. Pr: 0.9528	---NA---	251									PTHR31836:SF22 (PANTHER); PTHR31836 (PANTHER); IPR036908 (SUPERFAMILY)	no GO terms	no GO terms		GN64H176_002023	0.604	20	0.718	20	0.907	12	0.847	0.788	Y	0.45	SignalP-noTM	SP	5e-06	0.99999	6e-06	CS pos: 19-20. ATA-AE. Pr: 0.3731	---NA---	144
GN64P176_002799	0.846	24	0.884	24	0.974	14	0.921	0.904	Y	0.45	SignalP-noTM	SP	0.007134	0.992832	3.4e-05	CS pos: 23-24. VLA-SP. Pr: 0.8859	---NA---	214									mobidb-lite (MOBIDB_LITE); mobidb-lite (MOBIDB_LITE); mobidb-lite (MOBIDB_LITE); mobidb-lite (MOBIDB_LITE)	no GO terms	no GO terms		GN64H176_002079	0.718	20	0.708	20	0.799	2	0.683	0.694	Y	0.45	SignalP-noTM	SP	0.073272	0.89059	0.036138	CS pos: 19-20. IQA-GF. Pr: 0.9458	---NA---	349
GN64P176_002820	0.855	20	0.899	20	0.978	11	0.942	0.922	Y	0.45	SignalP-noTM	SP	0.000176	0.999823	2e-06	CS pos: 19-20. ASG-AP. Pr: 0.8539	---NA---	177									mobidb-lite (MOBIDB_LITE); mobidb-lite (MOBIDB_LITE); mobidb-lite (MOBIDB_LITE)	no GO terms	no GO terms		GN64H176_002087	0.718	20	0.708	20	0.799	2	0.683	0.694	Y	0.45	SignalP-noTM	SP	0.07837	0.882907	0.038723	CS pos: 19-20. IQA-GF. Pr: 0.9458	---NA---	349
GN64P176_002834	0.317	17	0.537	17	0.947	11	0.908	0.738	Y	0.45	SignalP-noTM	SP	0.00084	0.999105	5.5e-05	CS pos: 16-17. LIA-SP. Pr: 0.5722	---NA---	133									mobidb-lite (MOBIDB_LITE); mobidb-lite (MOBIDB_LITE)	no GO terms	no GO terms		GN64H176_002138	0.33	18	0.526	18	0.914	12	0.829	0.69	Y	0.45	SignalP-noTM	SP	0.078683	0.920228	0.001089	CS pos: 17-18. LHG-LP. Pr: 0.7473	---NA---	120
GN64P176_002841	0.299	28	0.494	28	0.92	7	0.824	0.672	Y	0.45	SignalP-noTM	SP	0.014017	0.985202	0.000782	CS pos: 26-27. CSS-GS. Pr: 0.3117	---NA---	173									no IPS match	no IPS match	no IPS match		GN64H176_002149	0.151	24	0.309	24	0.813	18	0.632	0.484	Y	0.45	SignalP-noTM	SP	0.314381	0.553566	0.132053	CS pos: 31-32. SLP-TQ. Pr: 0.4148	---NA---	84
GN64P176_002853	0.495	24	0.57	24	0.861	1	0.665	0.621	Y	0.45	SignalP-noTM	SP	0.290688	0.702442	0.006869	CS pos: 23-24. AIA-NT. Pr: 0.9699	---NA---	322									mobidb-lite (MOBIDB_LITE); mobidb-lite (MOBIDB_LITE)	no GO terms	no GO terms		GN64H176_002182	0.387	25	0.582	25	0.95	6	0.876	0.741	Y	0.45	SignalP-noTM	SP	0.147647	0.852197	0.000156	CS pos: 24-25. VLP-SE. Pr: 0.4757	---NA---	396
GN64P176_002876	0.242	16	0.46	16	0.94	13	0.886	0.69	Y	0.45	SignalP-noTM	SP	0.001366	0.998631	3e-06	CS pos: 16-17. LAA-SP. Pr: 0.3971	---NA---	143									mobidb-lite (MOBIDB_LITE)	no GO terms	no GO terms		GN64H176_002219	0.282	21	0.462	21	0.864	11	0.752	0.618	Y	0.45	SignalP-noTM	SP	0.143753	0.85461	0.001637	CS pos: 20-21. ALA-RR. Pr: 0.8720	---NA---	282
GN64P176_002883	0.311	17	0.534	17	0.95	11	0.913	0.738	Y	0.45	SignalP-noTM	SP	0.00069	0.999302	8e-06	CS pos: 16-17. LVA-SP. Pr: 0.5798	---NA---	131									mobidb-lite (MOBIDB_LITE); mobidb-lite (MOBIDB_LITE)	no GO terms	no GO terms		GN64H176_002220	0.506	24	0.518	24	0.738	9	0.531	0.525	Y	0.45	SignalP-noTM	SP	0.010365	0.989297	0.000338	CS pos: 23-24. SMA-TP. Pr: 0.8363	---NA---	554
GN64P176_002895	0.236	22	0.359	22	0.749	17	0.543	0.459	Y	0.45	SignalP-noTM	SP	0.290797	0.675867	0.033336	CS pos: 21-22. AQT-QT. Pr: 0.7231	---NA---	232									no IPS match	no IPS match	no IPS match		GN64H176_002303	0.848	19	0.822	19	0.858	8	0.783	0.801	Y	0.45	SignalP-noTM	SP	0.000448	0.999227	0.000325	CS pos: 18-19. VFA-NP. Pr: 0.9370	MNS1B_ASPPHMannosyl-oligosaccharide alpha-1,2-mannosidase 1B OS=Aspergillus phoenicis OX=5063 GN=mns1B PE=2 SV=1	517
GN64P176_002919	0.825	25	0.775	25	0.819	19	0.721	0.746	Y	0.45	SignalP-noTM	SP	0.121987	0.867374	0.010639	CS pos: 24-25. THA-SI. Pr: 0.9705	---NA---	374									no IPS match	no IPS match	no IPS match		GN64H176_002306	0.803	24	0.873	24	0.988	15	0.949	0.914	Y	0.45	SignalP-noTM	SP	1e-06	0.999999	0	CS pos: 23-24. ASA-SN. Pr: 0.7877	---NA---	98
GN64P176_002935	0.568	19	0.65	19	0.888	13	0.753	0.706	Y	0.45	SignalP-noTM	SP	0.002816	0.997132	5.2e-05	CS pos: 18-19. IAA-TE. Pr: 0.8222	---NA---	179									no IPS match	no IPS match	no IPS match		GN64H176_002328	0.23	30	0.402	30	0.915	15	0.739	0.584	Y	0.45	SignalP-noTM	SP	0.013673	0.979581	0.006746	CS pos: 31-32. AGT-NA. Pr: 0.3005	GLOX_PHACHAldehyde oxidase GLOX OS=Phanerochaete chrysosporium OX=5306 GN=GLX PE=1 SV=1	589
GN64P176_002944	0.257	24	0.373	24	0.731	17	0.545	0.466	Y	0.45	SignalP-noTM	SP	0.006117	0.99291	0.000973	CS pos: 23-24. VHG-ES. Pr: 0.8371	---NA---	111									no IPS match	no IPS match	no IPS match		GN64H176_002339	0.567	22	0.653	22	0.904	17	0.752	0.707	Y	0.45	SignalP-noTM	SP	0.003174	0.996814	1.2e-05	CS pos: 21-22. SIS-RP. Pr: 0.7147	---NA---	321
GN64P176_002945	0.523	20	0.702	20	0.974	11	0.943	0.832	Y	0.45	SignalP-noTM	SP	2e-05	0.999979	1e-06	CS pos: 19-20. SQA-VY. Pr: 0.5264	---NA---	117									no IPS match	no IPS match	no IPS match		GN64H176_002349	0.771	20	0.836	20	0.949	4	0.902	0.872	Y	0.45	SignalP-noTM	SP	0.003773	0.996035	0.000192	CS pos: 19-20. ASA-QL. Pr: 0.8795	---NA---	161
GN64P176_002959	0.363	21	0.495	21	0.906	1	0.653	0.58	Y	0.45	SignalP-noTM	SP	0.213172	0.554642	0.232186	CS pos: 20-21. CLS-KQ. Pr: 0.5168	---NA---	96									no IPS match	no IPS match	no IPS match		GN64H176_002350	0.567	22	0.653	22	0.904	17	0.752	0.707	Y	0.45	SignalP-noTM	SP	0.003337	0.996651	1.2e-05	CS pos: 21-22. SIS-RP. Pr: 0.7146	---NA---	309
GN64P176_002965	0.571	23	0.665	23	0.873	7	0.774	0.724	Y	0.45	SignalP-noTM	SP	0.001285	0.998683	3.2e-05	CS pos: 22-23. VGA-RV. Pr: 0.9001	---NA---	242									mobidb-lite (MOBIDB_LITE)	no GO terms	no GO terms		GN64H176_002364	0.882	20	0.918	20	0.975	6	0.958	0.939	Y	0.45	SignalP-noTM	SP	0.000139	0.999853	8e-06	CS pos: 19-20. VSA-NL. Pr: 0.9145	---NA---	113
GN64P176_003005	0.772	20	0.848	20	0.962	12	0.934	0.894	Y	0.45	SignalP-noTM	SP	0.000187	0.99981	4e-06	CS pos: 19-20. VVS-TP. Pr: 0.8605	---NA---	114									no IPS match	no IPS match	no IPS match		GN64H176_002398	0.467	24	0.643	24	0.935	6	0.879	0.77	Y	0.45	SignalP-noTM	SP	0.039869	0.945417	0.014714	CS pos: 23-24. TLA-AS. Pr: 0.7317	---NA---	1073
GN64P176_003007	0.863	23	0.896	23	0.981	12	0.93	0.914	Y	0.45	SignalP-noTM	SP	0.000349	0.999649	2e-06	CS pos: 22-23. TLA-VP. Pr: 0.9757	---NA---	136									mobidb-lite (MOBIDB_LITE); mobidb-lite (MOBIDB_LITE)	no GO terms	no GO terms		GN64H176_002403	0.5	22	0.631	22	0.938	2	0.79	0.717	Y	0.45	SignalP-noTM	SP	0.001062	0.99886	7.9e-05	CS pos: 19-20. ATC-DS. Pr: 0.5664	PEPA_RHIFEPepsin A OS=Rhinolophus ferrumequinum OX=59479 GN=PGA PE=2 SV=1	489
GN64P176_003009	0.189	19	0.395	19	0.881	1	0.813	0.621	Y	0.45	SignalP-noTM	SP	0.024898	0.953445	0.021657	CS pos: 22-23. LES-FS. Pr: 0.2660	---NA---	268									mobidb-lite (MOBIDB_LITE); mobidb-lite (MOBIDB_LITE); PTHR47332:SF1 (PANTHER); PTHR47332 (PANTHER)	no GO terms	no GO terms		GN64H176_002419	0.309	23	0.5	23	0.909	2	0.809	0.667	Y	0.45	SignalP-noTM	SP	0.01454	0.985234	0.000226	CS pos: 22-23. AVA-NS. Pr: 0.7833	---NA---	470
GN64P176_003033	0.539	25	0.647	25	0.973	4	0.79	0.724	Y	0.45	SignalP-noTM	SP	0.00194	0.998056	4e-06	CS pos: 24-25. ILC-KL. Pr: 0.9215	---NA---	435									mobidb-lite (MOBIDB_LITE); mobidb-lite (MOBIDB_LITE); mobidb-lite (MOBIDB_LITE)	no GO terms	no GO terms		GN64H176_002423	0.736	26	0.773	26	0.898	18	0.806	0.791	Y	0.45	SignalP-noTM	SP	0.014301	0.982208	0.003491	CS pos: 25-26. VWS-SS. Pr: 0.8462	EMC1_SCHPOER membrane protein complex subunit 1 OS=Schizosaccharomyces pombe (strain 972 / ATCC 24843) OX=284812 GN=emc1 PE=3 SV=1	911
GN64P176_003050	0.57	26	0.614	26	0.87	6	0.673	0.646	Y	0.45	SignalP-noTM	SP	0.018382	0.980839	0.00078	CS pos: 25-26. VHS-YK. Pr: 0.6695	---NA---	97									no IPS match	no IPS match	no IPS match		GN64H176_002441	0.221	26	0.379	26	0.88	5	0.666	0.534	Y	0.45	SignalP-noTM	SP	0.206898	0.51553	0.277573	CS pos: 20-21. GES-AA. Pr: 0.2795	TIM44_YEASTMitochondrial import inner membrane translocase subunit TIM44 OS=Saccharomyces cerevisiae (strain ATCC 204508 / S288c) OX=559292 GN=TIM44 PE=1 SV=1	648
GN64P176_003061	0.47	33	0.595	33	0.932	20	0.761	0.685	Y	0.45	SignalP-noTM	SP	0.009502	0.989761	0.000737	CS pos: 32-33. VEA-AP. Pr: 0.8813	---NA---	213									mobidb-lite (MOBIDB_LITE)	no GO terms	no GO terms		GN64H176_002446	0.294	25	0.434	25	0.774	3	0.65	0.551	Y	0.45	SignalP-noTM	SP	0.015999	0.872811	0.11119	CS pos: 24-25. TAA-NA. Pr: 0.6638	---NA---	420
GN64P176_003078	0.308	24	0.42	24	0.787	1	0.58	0.506	Y	0.45	SignalP-noTM	SP	0.101079	0.8932	0.00572	CS pos: 23-24. SLS-LP. Pr: 0.6865	---NA---	258									SSF57850 (SUPERFAMILY)	no GO terms	no GO terms		GN64H176_002449	0.221	33	0.385	17	0.978	4	0.96	0.695	Y	0.45	SignalP-noTM	OTHER	0.699597	0.163473	0.13693		GPI18_CRYNBGPI mannosyltransferase 2 OS=Cryptococcus neoformans var. neoformans serotype D (strain B-3501A) OX=283643 GN=GPI18 PE=3 SV=1	398
GN64P176_003082	0.438	22	0.635	22	0.983	12	0.918	0.788	Y	0.45	SignalP-noTM	SP	0.010369	0.988964	0.000667	CS pos: 21-22. VNA-VL. Pr: 0.8435	---NA---	166									no IPS match	no IPS match	no IPS match		GN64H176_002482	0.455	25	0.589	25	0.941	4	0.771	0.688	Y	0.45	SignalP-noTM	SP	0.000111	0.999877	1.1e-05	CS pos: 24-25. VQC-SS. Pr: 0.7472	---NA---	57
GN64P176_003090	0.553	23	0.693	23	0.92	14	0.868	0.788	Y	0.45	SignalP-noTM	SP	0.016691	0.982541	0.000768	CS pos: 22-23. SSG-SI. Pr: 0.8669	---NA---	496									mobidb-lite (MOBIDB_LITE); mobidb-lite (MOBIDB_LITE); mobidb-lite (MOBIDB_LITE); mobidb-lite (MOBIDB_LITE); mobidb-lite (MOBIDB_LITE); mobidb-lite (MOBIDB_LITE)	no GO terms	no GO terms		GN64H176_002546	0.425	19	0.615	19	0.945	11	0.889	0.763	Y	0.45	SignalP-noTM	SP	0.007432	0.992487	8.1e-05	CS pos: 18-19. TAS-FD. Pr: 0.5339	---NA---	337
GN64P176_003095	0.821	23	0.843	23	0.943	12	0.866	0.856	Y	0.45	SignalP-noTM	SP	0.001039	0.99896	1e-06	CS pos: 22-23. SSA-SE. Pr: 0.9391	---NA---	143									mobidb-lite (MOBIDB_LITE)	no GO terms	no GO terms		GN64H176_002572	0.198	17	0.369	17	0.774	2	0.654	0.523	Y	0.45	SignalP-noTM	SP	0.221477	0.636334	0.142189	CS pos: 22-23. TTT-SP. Pr: 0.2873	COPB_CHICKCoatomer subunit beta OS=Gallus gallus OX=9031 GN=COPB1 PE=2 SV=1	1043
GN64P176_003115	0.112	20	0.27	12	0.851	2	0.674	0.488	Y	0.45	SignalP-noTM	OTHER	0.977979	0.021797	0.000224		---NA---	304									mobidb-lite (MOBIDB_LITE); mobidb-lite (MOBIDB_LITE)	no GO terms	no GO terms		GN64H176_002573	0.488	22	0.631	22	0.922	11	0.813	0.729	Y	0.45	SignalP-noTM	SP	0.012056	0.974199	0.013745	CS pos: 21-22. ASS-ST. Pr: 0.6255	---NA---	350
GN64P176_003173	0.621	21	0.633	21	0.808	20	0.64	0.637	Y	0.45	SignalP-noTM	SP	0.004029	0.995887	8.4e-05	CS pos: 20-21. ASA-KS. Pr: 0.8490	---NA---	221									IPR008914 (PFAM); IPR035810 (PANTHER); PTHR11362:SF82 (PANTHER); IPR036610 (SUPERFAMILY)	no GO terms	no GO terms		GN64H176_002590	0.243	18	0.403	18	0.784	3	0.676	0.55	Y	0.45	SignalP-noTM	OTHER	0.93869	0.043811	0.017499		---NA---	446
GN64P176_003178	0.621	21	0.633	21	0.808	20	0.64	0.637	Y	0.45	SignalP-noTM	SP	0.002222	0.997746	3.2e-05	CS pos: 20-21. ASA-KS. Pr: 0.8508	---NA---	113									no IPS match	no IPS match	no IPS match		GN64H176_002594	0.525	20	0.669	20	0.908	4	0.851	0.767	Y	0.45	SignalP-noTM	SP	0.014939	0.975371	0.00969	CS pos: 19-20. VSA-FT. Pr: 0.4902	---NA---	228
GN64P176_003206	0.778	20	0.697	20	0.813	14	0.611	0.65	Y	0.45	SignalP-noTM	SP	0.011239	0.988712	4.9e-05	CS pos: 19-20. MEG-QR. Pr: 0.9635	---NA---	460									mobidb-lite (MOBIDB_LITE)	no GO terms	no GO terms		GN64H176_002603	0.344	23	0.537	23	0.909	15	0.839	0.7	Y	0.45	SignalP-noTM	SP	0.009763	0.989746	0.000491	CS pos: 23-24. LSA-SS. Pr: 0.4275	---NA---	230
GN64P176_003260	0.732	22	0.815	22	0.949	16	0.91	0.867	Y	0.45	SignalP-noTM	SP	0.000113	0.999886	1e-06	CS pos: 21-22. VRA-VN. Pr: 0.8846	---NA---	126									no IPS match	no IPS match	no IPS match		GN64H176_002620	0.432	20	0.613	17	0.928	11	0.902	0.769	Y	0.45	SignalP-noTM	SP	0.006403	0.993321	0.000276	CS pos: 17-18. RFA-KP. Pr: 0.4326	---NA---	264
GN64P176_003263	0.434	23	0.48	23	0.762	16	0.531	0.508	Y	0.45	SignalP-noTM	SP	0.002537	0.997355	0.000108	CS pos: 22-23. SES-AN. Pr: 0.5816	---NA---	246									no IPS match	no IPS match	no IPS match		GN64H176_002695	0.525	20	0.669	20	0.908	4	0.851	0.767	Y	0.45	SignalP-noTM	SP	0.014939	0.975371	0.00969	CS pos: 19-20. VSA-FT. Pr: 0.4902	---NA---	228
GN64P176_003272	0.795	23	0.854	23	0.969	16	0.917	0.888	Y	0.45	SignalP-noTM	SP	1e-06	0.999999	0	CS pos: 22-23. AQA-LD. Pr: 0.9702	---NA---	122									no IPS match	no IPS match	no IPS match		GN64H176_002715	0.243	18	0.403	18	0.784	3	0.676	0.55	Y	0.45	SignalP-noTM	OTHER	0.932976	0.048728	0.018296		---NA---	446
GN64P176_003276	0.321	22	0.51	22	0.893	10	0.811	0.673	Y	0.45	SignalP-noTM	SP	0.000654	0.999256	9e-05	CS pos: 21-22. IAA-QG. Pr: 0.7611	---NA---	110									no IPS match	no IPS match	no IPS match		GN64H176_002720	0.305	21	0.421	21	0.788	8	0.578	0.506	Y	0.45	SignalP-noTM	SP	0.202742	0.787095	0.010163	CS pos: 20-21. ISA-HP. Pr: 0.9449	---NA---	164
GN64P176_003283	0.347	26	0.559	26	0.956	9	0.886	0.735	Y	0.45	SignalP-noTM	SP	0.026812	0.973093	9.5e-05	CS pos: 25-26. VLC-GC. Pr: 0.5587	---NA---	131									no IPS match	no IPS match	no IPS match		GN64H176_002734	0.198	17	0.367	17	0.778	2	0.645	0.517	Y	0.45	SignalP-noTM	SP	0.256028	0.562718	0.181253	CS pos: 16-17. CHT-LR. Pr: 0.2457	COPB_MOUSECoatomer subunit beta OS=Mus musculus OX=10090 GN=Copb1 PE=1 SV=1	1043
GN64P176_003299	0.387	21	0.553	21	0.854	12	0.787	0.679	Y	0.45	SignalP-noTM	OTHER	0.804341	0.191908	0.003751		---NA---	222									mobidb-lite (MOBIDB_LITE); mobidb-lite (MOBIDB_LITE)	no GO terms	no GO terms		GN64H176_002736	0.506	19	0.608	19	0.88	16	0.726	0.672	Y	0.45	SignalP-noTM	OTHER	0.969713	0.030246	4.1e-05		---NA---	805
GN64P176_003318	0.769	36	0.729	36	0.862	33	0.579	0.648	Y	0.45	SignalP-noTM	SP	0.254048	0.744434	0.001518	CS pos: 35-36. ASG-LH. Pr: 0.5767	---NA---	235									no IPS match	no IPS match	no IPS match		GN64H176_002772	0.847	22	0.878	22	0.96	12	0.91	0.895	Y	0.45	SignalP-noTM	SP	0.000761	0.999187	5.2e-05	CS pos: 21-22. SRA-LE. Pr: 0.8427	---NA---	251
GN64P176_003344	0.852	23	0.873	23	0.957	13	0.894	0.884	Y	0.45	SignalP-noTM	SP	0.000249	0.99975	1e-06	CS pos: 22-23. ARA-VD. Pr: 0.8744	---NA---	247									mobidb-lite (MOBIDB_LITE); mobidb-lite (MOBIDB_LITE)	no GO terms	no GO terms		GN64H176_002773	0.641	22	0.675	22	0.792	19	0.713	0.696	Y	0.45	SignalP-noTM	SP	0.015105	0.984691	0.000204	CS pos: 21-22. SWA-LE. Pr: 0.9528	---NA---	251
GN64P176_003346	0.551	20	0.715	20	0.965	10	0.922	0.827	Y	0.45	SignalP-noTM	SP	0.000141	0.999855	4e-06	CS pos: 19-20. GQA-VY. Pr: 0.6281	---NA---	173									no IPS match	no IPS match	no IPS match		GN64H176_002789	0.768	24	0.814	24	0.926	14	0.859	0.838	Y	0.45	SignalP-noTM	SP	0.016058	0.983777	0.000165	CS pos: 23-24. VLA-SP. Pr: 0.8864	---NA---	220
GN64P176_003367	0.574	21	0.708	21	0.952	12	0.867	0.794	Y	0.45	SignalP-noTM	SP	1.1e-05	0.999989	1e-06	CS pos: 20-21. TIA-ET. Pr: 0.9451	---NA---	105									no IPS match	no IPS match	no IPS match		GN64H176_002799	0.807	19	0.861	19	0.954	13	0.913	0.889	Y	0.45	SignalP-noTM	SP	0.000375	0.999619	5e-06	CS pos: 18-19. VLP-KP. Pr: 0.6842	HLT_VIBPAThermolabile hemolysin OS=Vibrio parahaemolyticus serotype O3:K6 (strain RIMD 2210633) OX=223926 GN=VPA0226 PE=1 SV=2	303
GN64P176_003395	0.623	20	0.667	20	0.79	6	0.707	0.689	Y	0.45	SignalP-noTM	SP	0.001403	0.998177	0.000421	CS pos: 19-20. SEG-RS. Pr: 0.7833	---NA---	389									mobidb-lite (MOBIDB_LITE); mobidb-lite (MOBIDB_LITE); mobidb-lite (MOBIDB_LITE)	no GO terms	no GO terms		GN64H176_002808	0.855	20	0.899	20	0.977	11	0.942	0.922	Y	0.45	SignalP-noTM	SP	0.000185	0.999813	2e-06	CS pos: 19-20. ASG-AP. Pr: 0.8540	---NA---	159
GN64P176_003399	0.33	25	0.467	25	0.791	1	0.669	0.576	Y	0.45	SignalP-noTM	SP	0.138422	0.861541	3.7e-05	CS pos: 24-25. SYS-AP. Pr: 0.9530	---NA---	461									mobidb-lite (MOBIDB_LITE); mobidb-lite (MOBIDB_LITE); mobidb-lite (MOBIDB_LITE); mobidb-lite (MOBIDB_LITE); mobidb-lite (MOBIDB_LITE); mobidb-lite (MOBIDB_LITE); mobidb-lite (MOBIDB_LITE); mobidb-lite (MOBIDB_LITE); mobidb-lite (MOBIDB_LITE)	no GO terms	no GO terms		GN64H176_002827	0.317	17	0.537	17	0.947	11	0.908	0.738	Y	0.45	SignalP-noTM	SP	0.00084	0.999105	5.5e-05	CS pos: 16-17. LIA-SP. Pr: 0.5722	---NA---	133
GN64P176_003408	0.677	21	0.579	21	0.754	20	0.495	0.534	Y	0.45	SignalP-noTM	SP	0.077598	0.9211	0.001301	CS pos: 20-21. VFS-HS. Pr: 0.8478	---NA---	384									IPR021476 (PFAM); mobidb-lite (MOBIDB_LITE); mobidb-lite (MOBIDB_LITE); mobidb-lite (MOBIDB_LITE); mobidb-lite (MOBIDB_LITE); PTHR34618:SF1 (PANTHER); IPR021476 (PANTHER)	no GO terms	no GO terms		GN64H176_002834	0.302	28	0.5	28	0.923	7	0.834	0.681	Y	0.45	SignalP-noTM	SP	0.011763	0.987541	0.000696	CS pos: 26-27. CSS-GS. Pr: 0.3033	---NA---	173
GN64P176_003445	0.179	19	0.362	19	0.85	1	0.708	0.549	Y	0.45	SignalP-noTM	SP	0.362515	0.635656	0.00183	CS pos: 18-19. TLP-AR. Pr: 0.3516	---NA---	151									mobidb-lite (MOBIDB_LITE); mobidb-lite (MOBIDB_LITE)	no GO terms	no GO terms		GN64H176_002847	0.495	24	0.57	24	0.861	1	0.665	0.621	Y	0.45	SignalP-noTM	SP	0.290688	0.702442	0.006869	CS pos: 23-24. AIA-NT. Pr: 0.9699	---NA---	322
GN64P176_003446	0.42	21	0.538	21	0.809	8	0.686	0.618	Y	0.45	SignalP-noTM	SP	0.028856	0.970876	0.000268	CS pos: 20-21. TDT-SC. Pr: 0.5566	---NA---	165									no IPS match	no IPS match	no IPS match		GN64H176_002868	0.242	16	0.46	16	0.94	13	0.886	0.69	Y	0.45	SignalP-noTM	SP	0.001366	0.998631	3e-06	CS pos: 16-17. LAA-SP. Pr: 0.3971	---NA---	143
GN64P176_003456	0.787	18	0.81	18	0.876	7	0.83	0.821	Y	0.45	SignalP-noTM	SP	0.001562	0.998403	3.5e-05	CS pos: 19-20. AEG-MG. Pr: 0.5860	---NA---	287									no IPS match	no IPS match	no IPS match		GN64H176_002871	0.31	17	0.537	17	0.957	11	0.924	0.746	Y	0.45	SignalP-noTM	SP	0.000928	0.999064	7e-06	CS pos: 16-17. LVA-SP. Pr: 0.6202	---NA---	131
GN64P176_003457	0.647	21	0.626	21	0.704	12	0.598	0.611	Y	0.45	SignalP-noTM	SP	0.089302	0.852138	0.058559	CS pos: 20-21. IRA-TR. Pr: 0.9273	---NA---	335									no IPS match	no IPS match	no IPS match		GN64H176_002910	0.825	25	0.775	25	0.819	19	0.721	0.746	Y	0.45	SignalP-noTM	SP	0.116012	0.873932	0.010056	CS pos: 24-25. THA-SI. Pr: 0.9705	---NA---	374
GN64P176_003487	0.178	25	0.36	25	0.91	5	0.742	0.566	Y	0.45	SignalP-noTM	SP	0.375853	0.623947	0.0002	CS pos: 24-25. SDS-CH. Pr: 0.3656	---NA---	232									mobidb-lite (MOBIDB_LITE); mobidb-lite (MOBIDB_LITE); mobidb-lite (MOBIDB_LITE)	no GO terms	no GO terms		GN64H176_002929	0.568	19	0.65	19	0.888	13	0.753	0.706	Y	0.45	SignalP-noTM	SP	0.002816	0.997132	5.2e-05	CS pos: 18-19. IAA-TE. Pr: 0.8222	---NA---	179
GN64P176_003488	0.145	22	0.318	22	0.84	13	0.699	0.523	Y	0.45	SignalP-noTM	SP	0.136703	0.861751	0.001546	CS pos: 21-22. ISP-FP. Pr: 0.4237	---NA---	263									no IPS match	no IPS match	no IPS match		GN64H176_002939	0.526	20	0.704	20	0.974	11	0.943	0.833	Y	0.45	SignalP-noTM	SP	0.000166	0.99983	4e-06	CS pos: 19-20. SQA-VY. Pr: 0.5331	---NA---	122
GN64P176_003515	0.757	21	0.84	21	0.982	12	0.932	0.889	Y	0.45	SignalP-noTM	SP	2.5e-05	0.999972	3e-06	CS pos: 20-21. IQA-QL. Pr: 0.8967	---NA---	134									no IPS match	no IPS match	no IPS match		GN64H176_002946	0.218	39	0.334	18	0.833	2	0.656	0.508	Y	0.45	SignalP-noTM	OTHER	0.695097	0.121746	0.183157		OPLA_YEAST5-oxoprolinase OS=Saccharomyces cerevisiae (strain ATCC 204508 / S288c) OX=559292 GN=OXP1 PE=1 SV=2	221
GN64P176_003518	0.645	23	0.631	23	0.784	13	0.618	0.624	Y	0.45	SignalP-noTM	SP	0.002689	0.9973	1.1e-05	CS pos: 22-23. TDA-QI. Pr: 0.9662	---NA---	287									no IPS match	no IPS match	no IPS match		GN64H176_002956	0.364	21	0.497	21	0.906	1	0.655	0.582	Y	0.45	SignalP-noTM	SP	0.202976	0.604077	0.192947	CS pos: 20-21. CLS-KQ. Pr: 0.5423	---NA---	96
GN64P176_003527	0.178	19	0.362	19	0.85	1	0.708	0.549	Y	0.45	SignalP-noTM	OTHER	0.520972	0.468133	0.010895		---NA---	202									mobidb-lite (MOBIDB_LITE); mobidb-lite (MOBIDB_LITE)	no GO terms	no GO terms		GN64H176_002963	0.571	23	0.665	23	0.873	7	0.774	0.724	Y	0.45	SignalP-noTM	SP	0.001174	0.998798	2.8e-05	CS pos: 22-23. VGA-RV. Pr: 0.9001	---NA---	242
GN64P176_003536	0.787	18	0.81	18	0.876	7	0.83	0.821	Y	0.45	SignalP-noTM	SP	0.001562	0.998403	3.5e-05	CS pos: 19-20. AEG-MG. Pr: 0.5860	---NA---	287									no IPS match	no IPS match	no IPS match		GN64H176_002986	0.644	23	0.666	23	0.802	13	0.69	0.679	Y	0.45	SignalP-noTM	SP	0.165774	0.830774	0.003452	CS pos: 22-23. INC-FQ. Pr: 0.9191	ATG15_CRYNBPutative lipase ATG15 OS=Cryptococcus neoformans var. neoformans serotype D (strain B-3501A) OX=283643 GN=ATG15 PE=3 SV=1	516
GN64P176_003540	0.647	21	0.626	21	0.704	12	0.598	0.611	Y	0.45	SignalP-noTM	SP	0.089302	0.852138	0.058559	CS pos: 20-21. IRA-TR. Pr: 0.9273	---NA---	335									no IPS match	no IPS match	no IPS match		GN64H176_002990	0.554	20	0.636	20	0.834	15	0.718	0.68	Y	0.45	SignalP-noTM	SP	0.007586	0.991411	0.001003	CS pos: 19-20. SSA-IE. Pr: 0.7318	---NA---	181
GN64P176_003547	0.636	21	0.613	21	0.785	12	0.587	0.599	Y	0.45	SignalP-noTM	SP	0.038346	0.861061	0.100593	CS pos: 20-21. VIG-RP. Pr: 0.9328	---NA---	346									no IPS match	no IPS match	no IPS match		GN64H176_002999	0.772	20	0.848	20	0.962	12	0.934	0.894	Y	0.45	SignalP-noTM	SP	0.000187	0.99981	4e-06	CS pos: 19-20. VVS-TP. Pr: 0.8605	---NA---	114
GN64P176_003557	0.177	25	0.359	25	0.906	5	0.74	0.564	Y	0.45	SignalP-noTM	SP	0.346392	0.65325	0.000358	CS pos: 24-25. SDS-CH. Pr: 0.3525	---NA---	331									mobidb-lite (MOBIDB_LITE); mobidb-lite (MOBIDB_LITE); mobidb-lite (MOBIDB_LITE)	no GO terms	no GO terms		GN64H176_003001	0.863	23	0.896	23	0.981	12	0.93	0.914	Y	0.45	SignalP-noTM	SP	0.000349	0.999649	2e-06	CS pos: 22-23. TLA-VP. Pr: 0.9757	---NA---	136
GN64P176_003558	0.145	22	0.318	22	0.84	13	0.699	0.523	Y	0.45	SignalP-noTM	SP	0.119217	0.878866	0.001916	CS pos: 21-22. ISP-FP. Pr: 0.4235	---NA---	190									no IPS match	no IPS match	no IPS match		GN64H176_003003	0.189	19	0.395	19	0.881	1	0.813	0.621	Y	0.45	SignalP-noTM	SP	0.024898	0.953445	0.021657	CS pos: 22-23. LES-FS. Pr: 0.2660	---NA---	268
GN64P176_003571	0.24	22	0.371	22	0.756	3	0.571	0.479	Y	0.45	SignalP-noTM	OTHER	0.679381	0.291586	0.029033		---NA---	296									no IPS match	no IPS match	no IPS match		GN64H176_003042	0.7	24	0.737	24	0.921	5	0.78	0.76	Y	0.45	SignalP-noTM	SP	0.02868	0.969591	0.001729	CS pos: 23-24. SKA-YN. Pr: 0.9499	PLB1_ASPFULysophospholipase 1 OS=Neosartorya fumigata (strain ATCC MYA-4609 / Af293 / CBS 101355 / FGSC A1100) OX=330879 GN=plb1 PE=2 SV=1	592
GN64P176_003576	0.819	21	0.88	21	0.987	12	0.945	0.915	Y	0.45	SignalP-noTM	SP	4.1e-05	0.999957	2e-06	CS pos: 20-21. IQA-QL. Pr: 0.8888	---NA---	134									no IPS match	no IPS match	no IPS match		GN64H176_003045	0.57	26	0.614	26	0.87	6	0.673	0.646	Y	0.45	SignalP-noTM	SP	0.104544	0.893363	0.002093	CS pos: 25-26. VHS-YK. Pr: 0.6565	---NA---	325
GN64P176_003578	0.644	23	0.631	23	0.784	13	0.617	0.623	Y	0.45	SignalP-noTM	SP	0.002484	0.997505	1.1e-05	CS pos: 22-23. TDA-QI. Pr: 0.9668	---NA---	291									no IPS match	no IPS match	no IPS match		GN64H176_003056	0.47	33	0.595	33	0.932	20	0.761	0.685	Y	0.45	SignalP-noTM	SP	0.009326	0.989969	0.000705	CS pos: 32-33. VEA-AP. Pr: 0.8814	---NA---	230
GN64P176_003583	0.84	21	0.875	21	0.953	1	0.908	0.893	Y	0.45	SignalP-noTM	SP	9e-06	0.999991	0	CS pos: 20-21. VQA-YH. Pr: 0.8980	---NA---	139									no IPS match	no IPS match	no IPS match		GN64H176_003058	0.312	24	0.507	24	0.891	16	0.826	0.679	Y	0.45	SignalP-noTM	SP	0.244022	0.755001	0.000977	CS pos: 25-26. SLP-IQ. Pr: 0.3212	---NA---	83
GN64P176_003611	0.387	27	0.48	27	0.934	4	0.644	0.568	Y	0.45	SignalP-noTM	SP	0.099527	0.898212	0.002261	CS pos: 16-17. CFA-LL. Pr: 0.3722	---NA---	595									mobidb-lite (MOBIDB_LITE); mobidb-lite (MOBIDB_LITE)	no GO terms	no GO terms		GN64H176_003063	0.59	19	0.638	19	0.759	14	0.691	0.667	Y	0.45	SignalP-noTM	SP	0.002285	0.979407	0.018308	CS pos: 18-19. STA-FM. Pr: 0.7761	---NA---	57
GN64P176_003612	0.635	25	0.679	25	0.892	10	0.734	0.709	Y	0.45	SignalP-noTM	SP	0.024911	0.974986	0.000103	CS pos: 24-25. TLA-MM. Pr: 0.5304	---NA---	388									no IPS match	no IPS match	no IPS match		GN64H176_003074	0.308	24	0.42	24	0.787	1	0.58	0.506	Y	0.45	SignalP-noTM	SP	0.101079	0.8932	0.00572	CS pos: 23-24. SLS-LP. Pr: 0.6865	ATL80_ARATHRING-H2 finger protein ATL80 OS=Arabidopsis thaliana OX=3702 GN=ATL80 PE=2 SV=1	255
GN64P176_003625	0.363	21	0.489	21	0.792	2	0.649	0.576	Y	0.45	SignalP-noTM	SP	2.1e-05	0.999979	1e-06	CS pos: 20-21. VQS-KA. Pr: 0.7236	---NA---	139									mobidb-lite (MOBIDB_LITE)	no GO terms	no GO terms		GN64H176_003077	0.438	22	0.635	22	0.983	12	0.918	0.788	Y	0.45	SignalP-noTM	SP	0.010492	0.988847	0.000661	CS pos: 21-22. VNA-VL. Pr: 0.8435	---NA---	166
GN64P176_003636	0.292	28	0.428	28	0.764	17	0.629	0.537	Y	0.45	SignalP-noTM	SP	0.196042	0.802547	0.001411	CS pos: 27-28. LKG-DN. Pr: 0.7987	---NA---	84									no IPS match	no IPS match	no IPS match		GN64H176_003083	0.514	24	0.6	24	0.82	6	0.703	0.656	Y	0.45	SignalP-noTM	SP	0.046247	0.953575	0.000178	CS pos: 23-24. ADC-QL. Pr: 0.8823	PIGT_HUMANGPI transamidase component PIG-T OS=Homo sapiens OX=9606 GN=PIGT PE=1 SV=1	571
GN64P176_003691	0.61	23	0.723	23	0.927	12	0.855	0.794	Y	0.45	SignalP-noTM	SP	0.087519	0.911707	0.000774	CS pos: 21-22. GAA-AS. Pr: 0.6660	---NA---	260									mobidb-lite (MOBIDB_LITE); mobidb-lite (MOBIDB_LITE); mobidb-lite (MOBIDB_LITE); mobidb-lite (MOBIDB_LITE); mobidb-lite (MOBIDB_LITE); mobidb-lite (MOBIDB_LITE); mobidb-lite (MOBIDB_LITE); mobidb-lite (MOBIDB_LITE)	no GO terms	no GO terms		GN64H176_003087	0.553	23	0.693	23	0.92	14	0.868	0.788	Y	0.45	SignalP-noTM	SP	0.016691	0.982541	0.000768	CS pos: 22-23. SSG-SI. Pr: 0.8669	---NA---	496
GN64P176_003807	0.4	22	0.568	22	0.916	2	0.802	0.694	Y	0.45	SignalP-noTM	SP	0.050617	0.939675	0.009709	CS pos: 21-22. TQA-AS. Pr: 0.7964	---NA---	236									mobidb-lite (MOBIDB_LITE); mobidb-lite (MOBIDB_LITE)	no GO terms	no GO terms		GN64H176_003089	0.493	23	0.465	23	0.586	6	0.439	0.451	Y	0.45	SignalP-noTM	SP	0.073033	0.926891	7.5e-05	CS pos: 22-23. TSA-DL. Pr: 0.9029	ORC5_SCHPOOrigin recognition complex subunit 5 OS=Schizosaccharomyces pombe (strain 972 / ATCC 24843) OX=284812 GN=orc5 PE=1 SV=2	372
GN64P176_003808	0.634	39	0.673	39	0.84	31	0.597	0.632	Y	0.45	SignalP-noTM	SP	0.149622	0.84857	0.001808	CS pos: 38-39. VQC-AY. Pr: 0.9645	---NA---	404									no IPS match	no IPS match	no IPS match		GN64H176_003090	0.271	23	0.456	18	0.874	10	0.829	0.658	Y	0.45	SignalP-noTM	SP	0.281973	0.717929	9.8e-05	CS pos: 22-23. SVG-MT. Pr: 0.4235	TITIN_MOUSETitin OS=Mus musculus OX=10090 GN=Ttn PE=1 SV=1	620
GN64P176_003823	0.461	18	0.601	18	0.845	12	0.78	0.698	Y	0.45	SignalP-noTM	SP	0.030999	0.806938	0.162062	CS pos: 17-18. VMS-RS. Pr: 0.4594	---NA---	301									mobidb-lite (MOBIDB_LITE); mobidb-lite (MOBIDB_LITE); mobidb-lite (MOBIDB_LITE); mobidb-lite (MOBIDB_LITE)	no GO terms	no GO terms		GN64H176_003093	0.821	23	0.843	23	0.943	12	0.866	0.856	Y	0.45	SignalP-noTM	SP	0.001039	0.99896	1e-06	CS pos: 22-23. SSA-SE. Pr: 0.9391	---NA---	143
GN64P176_003825	0.544	22	0.682	22	0.929	1	0.85	0.773	Y	0.45	SignalP-noTM	SP	0.008296	0.991526	0.000178	CS pos: 21-22. VVS-DP. Pr: 0.8158	---NA---	209									mobidb-lite (MOBIDB_LITE); mobidb-lite (MOBIDB_LITE)	no GO terms	no GO terms		GN64H176_003096	0.537	26	0.621	26	0.909	5	0.735	0.682	Y	0.45	SignalP-noTM	SP	0.009578	0.988994	0.001428	CS pos: 25-26. AEA-LS. Pr: 0.4664	---NA---	253
GN64P176_003871	0.283	23	0.508	23	0.969	8	0.911	0.726	Y	0.45	SignalP-noTM	SP	0.049772	0.922303	0.027925	CS pos: 27-28. VSP-SP. Pr: 0.3280	---NA---	643									no IPS match	no IPS match	no IPS match		GN64H176_003111	0.143	18	0.309	18	0.726	17	0.654	0.495	Y	0.45	SignalP-noTM	OTHER	0.623306	0.056839	0.319855		PCNA_SCHPOProliferating cell nuclear antigen OS=Schizosaccharomyces pombe (strain 972 / ATCC 24843) OX=284812 GN=pcn1 PE=1 SV=1	478
GN64P176_003887	0.828	24	0.882	24	0.983	15	0.939	0.913	Y	0.45	SignalP-noTM	SP	0.002483	0.997491	2.6e-05	CS pos: 23-24. TNA-SP. Pr: 0.8522	---NA---	270									mobidb-lite (MOBIDB_LITE); mobidb-lite (MOBIDB_LITE)	no GO terms	no GO terms		GN64H176_003133	0.322	25	0.438	25	0.755	2	0.603	0.527	Y	0.45	SignalP-noTM	SP	0.146649	0.836204	0.017147	CS pos: 24-25. LQG-RP. Pr: 0.7782	---NA---	215
GN64P176_003891	0.172	18	0.387	18	0.949	7	0.88	0.653	Y	0.45	SignalP-noTM	OTHER	0.55898	0.404911	0.036109		---NA---	115									no IPS match	no IPS match	no IPS match		GN64H176_003176	0.236	21	0.406	21	0.885	18	0.695	0.562	Y	0.45	SignalP-noTM	SP	0.013939	0.985336	0.000725	CS pos: 20-21. AAA-GP. Pr: 0.4402	RDS1_SCHPOProtein rds1 OS=Schizosaccharomyces pombe (strain 972 / ATCC 24843) OX=284812 GN=rds1 PE=2 SV=2	384
GN64P176_003922	0.413	33	0.553	33	0.932	15	0.785	0.678	Y	0.45	SignalP-noTM	SP	0.014298	0.985321	0.000381	CS pos: 27-28. VAG-KS. Pr: 0.4007	---NA---	690									mobidb-lite (MOBIDB_LITE)	no GO terms	no GO terms		GN64H176_003182	0.877	20	0.899	20	0.978	2	0.913	0.907	Y	0.45	SignalP-noTM	SP	0.000138	0.999861	1e-06	CS pos: 19-20. TFG-LP. Pr: 0.9678	---NA---	94
GN64P176_003945	0.348	26	0.443	26	0.775	19	0.548	0.5	Y	0.45	SignalP-noTM	SP	0.234135	0.684968	0.080897	CS pos: 25-26. ALS-SL. Pr: 0.6821	---NA---	482									no IPS match	no IPS match	no IPS match		GN64H176_003199	0.778	20	0.697	20	0.813	14	0.611	0.65	Y	0.45	SignalP-noTM	SP	0.010998	0.988956	4.6e-05	CS pos: 19-20. MEG-QR. Pr: 0.9635	---NA---	460
GN64P176_003959	0.622	51	0.618	51	0.877	45	0.379	0.489	Y	0.45	SignalP-noTM	OTHER	0.913928	0.08254	0.003533		---NA---	274									mobidb-lite (MOBIDB_LITE); mobidb-lite (MOBIDB_LITE)	no GO terms	no GO terms		GN64H176_003205	0.718	20	0.718	20	0.847	13	0.716	0.717	Y	0.45	SignalP-noTM	SP	0.002684	0.995399	0.001917	CS pos: 19-20. TRG-RP. Pr: 0.7305	AGN1_SCHPOGlucan endo-1,3-alpha-glucosidase agn1 OS=Schizosaccharomyces pombe (strain 972 / ATCC 24843) OX=284812 GN=agn1 PE=1 SV=2	529
GN64P176_003974	0.468	19	0.588	19	0.825	18	0.725	0.662	Y	0.45	SignalP-noTM	SP	0.019276	0.98056	0.000164	CS pos: 18-19. VIP-VC. Pr: 0.5104	---NA---	115									no IPS match	no IPS match	no IPS match		GN64H176_003247	0.829	23	0.855	23	0.94	5	0.882	0.869	Y	0.45	SignalP-noTM	SP	0.002088	0.997907	5e-06	CS pos: 22-23. AKA-TD. Pr: 0.8982	MSH3_COCIMDNA mismatch repair protein MSH3 OS=Coccidioides immitis (strain RS) OX=246410 GN=MSH3 PE=3 SV=2	808
GN64P176_004004	0.801	21	0.866	21	0.978	11	0.934	0.902	Y	0.45	SignalP-noTM	SP	6.1e-05	0.999938	1e-06	CS pos: 20-21. SRA-DD. Pr: 0.9393	---NA---	214									no IPS match	no IPS match	no IPS match		GN64H176_003251	0.674	21	0.536	21	0.568	7	0.415	0.47	Y	0.45	SignalP-noTM	SP	0.087996	0.911884	0.00012	CS pos: 20-21. TRA-TD. Pr: 0.9628	AVT3_SCHPOVacuolar amino acid transporter 3 OS=Schizosaccharomyces pombe (strain 972 / ATCC 24843) OX=284812 GN=avt3 PE=1 SV=1	1345
GN64P176_004025	0.461	20	0.659	20	0.979	12	0.941	0.811	Y	0.45	SignalP-noTM	SP	4.9e-05	0.999951	0	CS pos: 20-21. VST-DV. Pr: 0.6118	---NA---	123									no IPS match	no IPS match	no IPS match		GN64H176_003253	0.858	19	0.88	19	0.947	10	0.906	0.894	Y	0.45	SignalP-noTM	SP	4.2e-05	0.999951	7e-06	CS pos: 18-19. VSA-FD. Pr: 0.9656	PRIA_LENEDProtein priA OS=Lentinula edodes OX=5353 GN=priA PE=2 SV=1	330
GN64P176_004030	0.528	23	0.635	23	0.927	3	0.764	0.705	Y	0.45	SignalP-noTM	SP	0.044503	0.941613	0.013884	CS pos: 20-21. AQC-LA. Pr: 0.7178	---NA---	338									mobidb-lite (MOBIDB_LITE); mobidb-lite (MOBIDB_LITE); mobidb-lite (MOBIDB_LITE); mobidb-lite (MOBIDB_LITE)	no GO terms	no GO terms		GN64H176_003255	0.732	22	0.815	22	0.949	16	0.91	0.867	Y	0.45	SignalP-noTM	SP	0.000113	0.999886	1e-06	CS pos: 21-22. VRA-VN. Pr: 0.8846	---NA---	126
GN64P176_004049	0.209	31	0.368	31	0.879	23	0.617	0.502	Y	0.45	SignalP-noTM	OTHER	0.488643	0.470273	0.041084		---NA---	186									mobidb-lite (MOBIDB_LITE)	no GO terms	no GO terms		GN64H176_003277	0.347	26	0.559	26	0.956	9	0.886	0.735	Y	0.45	SignalP-noTM	SP	0.00658	0.993405	1.5e-05	CS pos: 25-26. VLC-GC. Pr: 0.5596	---NA---	101
GN64P176_004054	0.219	32	0.347	25	0.758	4	0.576	0.471	Y	0.45	SignalP-noTM	OTHER	0.872756	0.127232	1.2e-05		---NA---	279									mobidb-lite (MOBIDB_LITE); mobidb-lite (MOBIDB_LITE); mobidb-lite (MOBIDB_LITE); mobidb-lite (MOBIDB_LITE); mobidb-lite (MOBIDB_LITE)	no GO terms	no GO terms		GN64H176_003293	0.387	21	0.555	21	0.858	12	0.792	0.683	Y	0.45	SignalP-noTM	OTHER	0.827329	0.16843	0.004241		---NA---	222
GN64P176_004062	0.77	25	0.654	25	0.71	4	0.549	0.597	Y	0.45	SignalP-noTM	SP	0.391438	0.602069	0.006493	CS pos: 24-25. TLA-AP. Pr: 0.7650	---NA---	143									mobidb-lite (MOBIDB_LITE); mobidb-lite (MOBIDB_LITE)	no GO terms	no GO terms		GN64H176_003311	0.769	36	0.729	36	0.862	33	0.579	0.648	Y	0.45	SignalP-noTM	SP	0.256898	0.741664	0.001438	CS pos: 35-36. ASG-LH. Pr: 0.5765	---NA---	235
GN64P176_004068	0.285	39	0.429	39	0.824	32	0.48	0.457	Y	0.45	SignalP-noTM	OTHER	0.582161	0.405452	0.012388		---NA---	689									no IPS match	no IPS match	no IPS match		GN64H176_003338	0.852	23	0.873	23	0.957	13	0.894	0.884	Y	0.45	SignalP-noTM	SP	0.000249	0.99975	1e-06	CS pos: 22-23. ARA-VD. Pr: 0.8744	---NA---	247
GN64P176_004070	0.169	14	0.379	14	0.914	7	0.867	0.643	Y	0.45	SignalP-noTM	SP	0.324523	0.431882	0.243595	CS pos: 13-14. APA-VL. Pr: 0.2926	---NA---	345									mobidb-lite (MOBIDB_LITE)	no GO terms	no GO terms		GN64H176_003340	0.551	20	0.715	20	0.965	10	0.922	0.827	Y	0.45	SignalP-noTM	SP	0.000141	0.999855	4e-06	CS pos: 19-20. GQA-VY. Pr: 0.6281	---NA---	173
GN64P176_004084	0.546	21	0.705	21	0.952	13	0.91	0.816	Y	0.45	SignalP-noTM	SP	0.002241	0.997738	2.1e-05	CS pos: 20-21. VTA-VQ. Pr: 0.8763	---NA---	272									no IPS match	no IPS match	no IPS match		GN64H176_003359	0.574	21	0.708	21	0.952	12	0.867	0.794	Y	0.45	SignalP-noTM	SP	1.1e-05	0.999989	1e-06	CS pos: 20-21. TIA-ET. Pr: 0.9451	---NA---	105
GN64P176_004089	0.49	29	0.487	29	0.753	7	0.52	0.505	Y	0.45	SignalP-noTM	OTHER	0.427407	0.401434	0.17116		---NA---	279									mobidb-lite (MOBIDB_LITE)	no GO terms	no GO terms		GN64H176_003382	0.623	20	0.667	20	0.79	6	0.707	0.689	Y	0.45	SignalP-noTM	SP	0.001403	0.998177	0.000421	CS pos: 19-20. SEG-RS. Pr: 0.7833	---NA---	389
GN64P176_004091	0.829	22	0.863	22	0.947	15	0.899	0.882	Y	0.45	SignalP-noTM	SP	0.001439	0.998543	1.9e-05	CS pos: 21-22. INA-HE. Pr: 0.9697	---NA---	170				2	P:GO:0005975; F:GO:0003824	P:carbohydrate metabolic process; F:catalytic activity			mobidb-lite (MOBIDB_LITE); mobidb-lite (MOBIDB_LITE); PTHR45985 (PANTHER); PTHR45985:SF3 (PANTHER); IPR011330 (SUPERFAMILY)	P:GO:0005975; F:GO:0003824	P:carbohydrate metabolic process; F:catalytic activity		GN64H176_003387	0.33	25	0.467	25	0.791	1	0.669	0.576	Y	0.45	SignalP-noTM	SP	0.138422	0.861541	3.7e-05	CS pos: 24-25. SYS-AP. Pr: 0.9530	---NA---	461
GN64P176_004092	0.804	27	0.876	27	0.994	16	0.952	0.917	Y	0.45	SignalP-noTM	SP	0.00252	0.996838	0.000642	CS pos: 26-27. TQA-DS. Pr: 0.7443	---NA---	131									mobidb-lite (MOBIDB_LITE); mobidb-lite (MOBIDB_LITE)	no GO terms	no GO terms		GN64H176_003396	0.677	21	0.579	21	0.754	20	0.495	0.534	Y	0.45	SignalP-noTM	SP	0.077598	0.9211	0.001301	CS pos: 20-21. VFS-HS. Pr: 0.8478	---NA---	384
GN64P176_004124	0.367	23	0.553	23	0.91	4	0.834	0.705	Y	0.45	SignalP-noTM	SP	0.027353	0.972647	0	CS pos: 22-23. AAA-GA. Pr: 0.7634	---NA---	774									mobidb-lite (MOBIDB_LITE); mobidb-lite (MOBIDB_LITE); mobidb-lite (MOBIDB_LITE); mobidb-lite (MOBIDB_LITE); mobidb-lite (MOBIDB_LITE); mobidb-lite (MOBIDB_LITE); mobidb-lite (MOBIDB_LITE); mobidb-lite (MOBIDB_LITE); mobidb-lite (MOBIDB_LITE); mobidb-lite (MOBIDB_LITE)	no GO terms	no GO terms		GN64H176_003403	0.262	25	0.428	25	0.883	5	0.696	0.573	Y	0.45	SignalP-noTM	SP	0.358469	0.635866	0.005665	CS pos: 24-25. LLC-AP. Pr: 0.5308	---NA---	383
GN64P176_004144	0.738	26	0.826	26	0.969	9	0.921	0.877	Y	0.45	SignalP-noTM	SP	0.021657	0.978164	0.000179	CS pos: 25-26. VQG-SY. Pr: 0.9712	---NA---	189									no IPS match	no IPS match	no IPS match		GN64H176_003429	0.179	19	0.362	19	0.85	1	0.708	0.549	Y	0.45	SignalP-noTM	SP	0.317595	0.680903	0.001502	CS pos: 18-19. TLP-AR. Pr: 0.3513	---NA---	161
GN64P176_004146	0.286	19	0.491	19	0.937	10	0.84	0.679	Y	0.45	SignalP-noTM	SP	0.00012	0.999532	0.000349	CS pos: 18-19. AMS-SP. Pr: 0.6273	---NA---	164									no IPS match	no IPS match	no IPS match		GN64H176_003438	0.787	18	0.81	18	0.876	7	0.83	0.821	Y	0.45	SignalP-noTM	SP	0.001562	0.998403	3.5e-05	CS pos: 19-20. AEG-MG. Pr: 0.5860	---NA---	287
GN64P176_004211	0.544	17	0.701	17	0.951	1	0.885	0.801	Y	0.45	SignalP-noTM	SP	0.084257	0.909407	0.006336	CS pos: 16-17. VCA-WL. Pr: 0.5049	---NA---	213									no IPS match	no IPS match	no IPS match		GN64H176_003439	0.647	21	0.626	21	0.704	12	0.598	0.611	Y	0.45	SignalP-noTM	SP	0.089302	0.852138	0.058559	CS pos: 20-21. IRA-TR. Pr: 0.9273	---NA---	335
GN64P176_004274	0.181	22	0.325	22	0.727	2	0.581	0.463	Y	0.45	SignalP-noTM	SP	0.055108	0.90403	0.040862	CS pos: 21-22. SHQ-SF. Pr: 0.5075	---NA---	569									no IPS match	no IPS match	no IPS match		GN64H176_003474	0.178	25	0.36	25	0.907	5	0.742	0.566	Y	0.45	SignalP-noTM	SP	0.347183	0.652474	0.000343	CS pos: 24-25. SDS-CH. Pr: 0.3521	---NA---	330
GN64P176_004328	0.175	33	0.367	26	0.967	14	0.877	0.642	Y	0.45	SignalP-noTM	SP	0.200299	0.798705	0.000996	CS pos: 26-27. WQG-FG. Pr: 0.3678	---NA---	114									no IPS match	no IPS match	no IPS match		GN64H176_003496	0.289	32	0.427	32	0.858	10	0.667	0.557	Y	0.45	SignalP-noTM	OTHER	0.765647	0.217933	0.01642		---NA---	131
GN64P176_004351	0.196	18	0.38	18	0.845	10	0.738	0.573	Y	0.45	SignalP-noTM	OTHER	0.631666	0.04256	0.325774		---NA---	102									no IPS match	no IPS match	no IPS match		GN64H176_003503	0.757	21	0.84	21	0.982	12	0.932	0.889	Y	0.45	SignalP-noTM	SP	2.5e-05	0.999972	3e-06	CS pos: 20-21. IQA-QL. Pr: 0.8967	---NA---	134
GN64P176_004373	0.343	20	0.521	20	0.885	9	0.793	0.668	Y	0.45	SignalP-noTM	SP	0.011966	0.988025	9e-06	CS pos: 21-22. SYC-SP. Pr: 0.6893	---NA---	209									IPR008427 (PFAM); mobidb-lite (MOBIDB_LITE)	no GO terms	no GO terms		GN64H176_003506	0.645	23	0.631	23	0.784	13	0.618	0.624	Y	0.45	SignalP-noTM	SP	0.002689	0.9973	1.1e-05	CS pos: 22-23. TDA-QI. Pr: 0.9662	---NA---	209
GN64P176_004423	0.539	21	0.561	21	0.719	5	0.577	0.57	Y	0.45	SignalP-noTM	SP	0.050234	0.905624	0.044142	CS pos: 20-21. TSC-TP. Pr: 0.8898	---NA---	487									mobidb-lite (MOBIDB_LITE); mobidb-lite (MOBIDB_LITE); mobidb-lite (MOBIDB_LITE)	no GO terms	no GO terms		GN64H176_003513	0.178	19	0.362	19	0.85	1	0.708	0.549	Y	0.45	SignalP-noTM	SP	0.28379	0.714952	0.001258	CS pos: 18-19. TLP-AR. Pr: 0.3514	---NA---	161
GN64P176_004431	0.121	17	0.282	17	0.824	10	0.656	0.484	Y	0.45	SignalP-noTM	OTHER	0.905302	0.083523	0.011175		---NA---	160									mobidb-lite (MOBIDB_LITE); mobidb-lite (MOBIDB_LITE)	no GO terms	no GO terms		GN64H176_003523	0.383	26	0.529	26	0.913	12	0.74	0.643	Y	0.45	SignalP-noTM	SP	0.362254	0.632167	0.005578	CS pos: 25-26. TTC-WS. Pr: 0.6107	---NA---	106
GN64P176_004447	0.163	20	0.309	20	0.731	17	0.577	0.454	Y	0.45	SignalP-noTM	SP	0.086917	0.754035	0.159048	CS pos: 25-26. ALG-AP. Pr: 0.3433	---NA---	115									no IPS match	no IPS match	no IPS match		GN64H176_003524	0.647	21	0.626	21	0.704	12	0.598	0.611	Y	0.45	SignalP-noTM	SP	0.089302	0.852138	0.058559	CS pos: 20-21. IRA-TR. Pr: 0.9273	---NA---	335
GN64P176_004455	0.174	22	0.359	22	0.923	3	0.737	0.563	Y	0.45	SignalP-noTM	SP	0.179088	0.820847	6.5e-05	CS pos: 20-21. MVS-QY. Pr: 0.3037	---NA---	120									mobidb-lite (MOBIDB_LITE)	no GO terms	no GO terms		GN64H176_003531	0.636	21	0.613	21	0.785	12	0.587	0.599	Y	0.45	SignalP-noTM	SP	0.038346	0.861061	0.100593	CS pos: 20-21. VIG-RP. Pr: 0.9328	---NA---	346
GN64P176_004482	0.283	18	0.446	18	0.822	14	0.684	0.575	Y	0.45	SignalP-noTM	SP	0.354229	0.645282	0.000489	CS pos: 16-17. TTS-TT. Pr: 0.3155	---NA---	132									mobidb-lite (MOBIDB_LITE); mobidb-lite (MOBIDB_LITE); mobidb-lite (MOBIDB_LITE)	no GO terms	no GO terms		GN64H176_003541	0.178	25	0.36	25	0.91	5	0.742	0.566	Y	0.45	SignalP-noTM	SP	0.375853	0.623947	0.0002	CS pos: 24-25. SDS-CH. Pr: 0.3656	---NA---	232
GN64P176_004561	0.728	22	0.838	22	0.989	14	0.965	0.907	Y	0.45	SignalP-noTM	SP	3e-06	0.999997	0	CS pos: 21-22. ALA-TA. Pr: 0.5973	---NA---	86									no IPS match	no IPS match	no IPS match		GN64H176_003542	0.145	22	0.318	22	0.84	13	0.699	0.523	Y	0.45	SignalP-noTM	SP	0.136703	0.861751	0.001546	CS pos: 21-22. ISP-FP. Pr: 0.4237	---NA---	359
GN64P176_004574	0.84	23	0.813	23	0.884	14	0.786	0.798	Y	0.45	SignalP-noTM	SP	0.016983	0.981894	0.001124	CS pos: 22-23. VIG-ET. Pr: 0.9629	---NA---	236									PTHR34862 (PANTHER)	no GO terms	no GO terms		GN64H176_003557	0.156	27	0.307	19	0.79	11	0.67	0.503	Y	0.45	SignalP-noTM	SP	0.172864	0.813033	0.014103	CS pos: 22-23. AIQ-TV. Pr: 0.2746	---NA---	277
GN64P176_004576	0.412	21	0.558	21	0.832	2	0.749	0.661	Y	0.45	SignalP-noTM	SP	0.047506	0.750691	0.201803	CS pos: 23-24. VSS-LP. Pr: 0.4390	---NA---	449				1	P:GO:0005975	P:carbohydrate metabolic process			IPR010905 (PFAM); PTHR41814 (PANTHER); IPR008928 (SUPERFAMILY)	P:GO:0005975	P:carbohydrate metabolic process		GN64H176_003560	0.819	21	0.88	21	0.987	12	0.945	0.915	Y	0.45	SignalP-noTM	SP	4.1e-05	0.999957	2e-06	CS pos: 20-21. IQA-QL. Pr: 0.8888	---NA---	134
GN64P176_004577	0.454	21	0.599	21	0.906	7	0.792	0.704	Y	0.45	SignalP-noTM	SP	0.324554	0.659941	0.015505	CS pos: 25-26. ACA-YC. Pr: 0.5800	---NA---	155									no IPS match	no IPS match	no IPS match		GN64H176_003562	0.644	23	0.631	23	0.784	13	0.617	0.623	Y	0.45	SignalP-noTM	SP	0.002484	0.997505	1.1e-05	CS pos: 22-23. TDA-QI. Pr: 0.9668	---NA---	291
GN64P176_004618	0.838	20	0.692	20	0.701	7	0.557	0.619	Y	0.45	SignalP-noTM	SP	0.040871	0.910127	0.049002	CS pos: 19-20. VSA-QP. Pr: 0.9772	---NA---	100									no IPS match	no IPS match	no IPS match		GN64H176_003567	0.84	21	0.875	21	0.953	1	0.908	0.893	Y	0.45	SignalP-noTM	SP	9e-06	0.999991	0	CS pos: 20-21. VQA-YH. Pr: 0.8980	---NA---	139
GN64P176_004675	0.346	22	0.548	22	0.927	5	0.867	0.72	Y	0.45	SignalP-noTM	SP	0.27003	0.725895	0.004075	CS pos: 25-26. TIA-TL. Pr: 0.3405	---NA---	1325				3	P:GO:0007232; F:GO:0005034; C:GO:0005887	P:osmosensory signaling pathway via Sho1 osmosensor; F:osmosensor activity; C:integral component of plasma membrane			mobidb-lite (MOBIDB_LITE); mobidb-lite (MOBIDB_LITE); mobidb-lite (MOBIDB_LITE); mobidb-lite (MOBIDB_LITE); mobidb-lite (MOBIDB_LITE); mobidb-lite (MOBIDB_LITE); mobidb-lite (MOBIDB_LITE); mobidb-lite (MOBIDB_LITE); mobidb-lite (MOBIDB_LITE); mobidb-lite (MOBIDB_LITE); mobidb-lite (MOBIDB_LITE); mobidb-lite (MOBIDB_LITE); mobidb-lite (MOBIDB_LITE); mobidb-lite (MOBIDB_LITE); mobidb-lite (MOBIDB_L…	P:GO:0007232; F:GO:0005034; C:GO:0005887	P:osmosensory signaling pathway via Sho1 osmosensor; F:osmosensor activity; C:integral component of plasma membrane		GN64H176_003587	0.363	20	0.521	20	0.822	17	0.744	0.642	Y	0.45	SignalP-noTM	SP	0.036045	0.963432	0.000523	CS pos: 19-20. VVA-LG. Pr: 0.5899	---NA---	159
GN64P176_004688	0.343	19	0.455	19	0.735	9	0.595	0.53	Y	0.45	SignalP-noTM	SP	0.158019	0.841136	0.000846	CS pos: 18-19. YNS-LP. Pr: 0.6295	---NA---	549									mobidb-lite (MOBIDB_LITE); mobidb-lite (MOBIDB_LITE); mobidb-lite (MOBIDB_LITE)	no GO terms	no GO terms		GN64H176_003594	0.387	27	0.48	27	0.934	4	0.644	0.568	Y	0.45	SignalP-noTM	SP	0.099527	0.898212	0.002261	CS pos: 16-17. CFA-LL. Pr: 0.3722	---NA---	674
GN64P176_004694	0.693	22	0.788	22	0.962	12	0.894	0.845	Y	0.45	SignalP-noTM	SP	7.4e-05	0.999925	1e-06	CS pos: 21-22. TFA-QD. Pr: 0.9020	---NA---	227									mobidb-lite (MOBIDB_LITE); mobidb-lite (MOBIDB_LITE)	no GO terms	no GO terms		GN64H176_003597	0.637	25	0.68	25	0.893	10	0.736	0.71	Y	0.45	SignalP-noTM	SP	0.005071	0.994893	3.6e-05	CS pos: 24-25. TLA-MM. Pr: 0.5317	---NA---	106
GN64P176_004700	0.258	22	0.404	22	0.82	6	0.628	0.525	Y	0.45	SignalP-noTM	SP	0.129416	0.870536	4.8e-05	CS pos: 21-22. GGG-EP. Pr: 0.6231	---NA---	130									mobidb-lite (MOBIDB_LITE); mobidb-lite (MOBIDB_LITE)	no GO terms	no GO terms		GN64H176_003600	0.212	25	0.36	25	0.752	17	0.619	0.5	Y	0.45	SignalP-noTM	SP	0.142668	0.854606	0.002726	CS pos: 24-25. VAP-GH. Pr: 0.6431	---NA---	378
[truncated: 1,925 more rows]
[truncated: 11 more columns]

## Sheet: suppl file 5
Suppl. file5 Expression of predicted effectors in spores and infected wheat leaves of two Pt isolates.
[truncated: 2,176 more rows]
[truncated: 9 more columns]

## Sheet: suppl file 6
Suppl. file 6 The orthologs between Pt64 A haplotype, B haplotype, and Pt Race 1.
[truncated: 37,151 more rows]

[truncated: 3 more sheets: suppl file 7, suppl file 8, suppl file 9]
